# Supplementary material for: Genomic analysis reveals the major driving forces of bacterial life in the rhizosphere
Source: Genome Biol. 2007 Sep 4;8(9):R179. doi: 10.1186/gb-2007-8-9-r179 (PMC2375017; doi:10.1186/gb-2007-8-9-r179)
Supplement: Additional data file 1 — Rhizosphere differentially expressed genes after independent analysis and clustering. [file gb-2007-8-9-r179-S1.xls]

## Sheet: Hoja1
Rhizosphere differentially expressed genes after independent analysis and clustering.
CLUSTER OF UP-REGULATED GENES		Rhi/log	Rhi/St	Rhi/Microcosm
1	PP0110 cyoE-1-protoheme IX farnesyltransferase	13.2	51.5	10.2
2	PP0196 -ABC transporter ATP-binding protein putative	2.4	6.7	3.7
3	PP0326 soxG-sarcosine oxidase gamma subunit	4.8	7.9	5.8
4	PP0373 -Pmp3 family protein	8.1	8.4	8
5	PP0374 -hypothetical protein	5.8	6.9	3.3
6	PP0433 -HesB/YadR/YfhF family protein	2.9	4.2	2.4
7	PP0670 -transporter bile acid/Na+ symporter family	5.7	11.1	3.7
8	PP0700 -transmembrane sensor putative	21.9	50.4	26.2
9	PP0906 -multidrug efflux RND transporter putative	3.5	8.5	2.6
10	PP1066 -sigma-54 dependent response regulator	13	41.9	10.1
11	PP1123 -conserved hypothetical protein	3.6	8.2	3.4
12	PP1124 -conserved hypothetical protein	11.7	14.4	8.3
13	PP1271 -multidrug efflux MFS transporter putative	11.3	25.6	18.1
14	PP1403 bglX-periplasmic beta-glucosidase	2.5	2.9	2.5
15	PP1406 -hypothetical protein	9.5	20.1	19.8
16	PP1476 -conserved hypothetical protein	17.3	76.2	29
17	PP1691 -conserved hypothetical protein	4.5	11.4	3.5
18	PP1874 -glutathione peroxidase	4.3	7.9	5.4
19	PP2044 -conserved hypothetical protein	5.1	11.1	3.4
20	PP2127 -sensor histidine kinase	31.8	14.1	17.3
21	PP2153 -conserved hypothetical protein	8.3	7.2	11.2
22	PP2155 lolD-lipoprotein releasing system ATP-binding protein	4	2.4	5.2
23	PP2376 cti-esterified fatty acid cis/trans isomerase	2.4	3.6	2.3
24	PP2385 azlC-branched-chain amino acid transport protein AzlC	4	4.1	3.2
25	PP2447 -conserved hypothetical protein	8	8.8	8.7
26	PP2560 -transport protein HasD putative	23.3	60	9
27	PP2562 -conserved hypothetical protein	3.3	4.7	3.3
28	PP2565 -helicase putative	5.5	12.6	5.1
29	PP2666 -hypothetical protein	13.2	5.2	11.7
30	PP2669 -outer membrane protein putative	9.5	11.6	4.7
31	PP2746 -conserved hypothetical protein	11.7	21.9	9.9
32	PP2798 -oxidoreductase putative	15.8	50.1	26.1
33	PP2817 mexC-multidrug efflux RND membrane fusion protein MexC	3.8	6	2.2
34	PP2847 ureJ-urease accessory protein UreJ	22.9	29.6	21.9
35	PP2984 -hypothetical protein	12.5	8.3	3.6
36	PP2999 -glyoxalase family protein	14.3	19.2	7.9
37	PP3105 -hypothetical protein	7.9	7.6	4.8
38	PP3132 -polysaccharide transporter putative	3.1	3.9	2.6
39	PP3146 -oxidoreductase putative	12.6	11.2	10.7
40	PP3169 -conserved hypothetical protein	3.5	6.1	6.1
41	PP3183 -SCO1/SenC family protein/cytochrome c	2.9	5	3
42	PP3184 -hypothetical protein	6.6	3.9	3.9
43	PP3210 -ABC transporter permease protein	3.4	4.3	3.9
44	PP3223 -ABC transporter periplasmic binding protein	36.9	25.4	66.4
45	PP3281 -phenylacetic acid degradation protein PaaI putative	6.2	8.1	8.6
46	PP3352 -arylsulfatase putative	36.5	17.6	49.4
47	PP3499 -ISPpu14 transposase Orf1	23.6	34.7	10.6
48	PP3535 ggt-1-gamma-glutamyltransferase	2.2	2.2	2.1
49	PP3547 -oxidoreductase short chain dehydrogenase/reductase family	22.5	9.9	36.3
50	PP3583 -RND efflux transporter permease protein	2.7	4.2	3
51	PP3640 -transcriptional regulator AraC family	19.7	28.9	10.3
52	PP3746 glcE-glycolate oxidase subunit GlcE	3.6	3.4	3.6
53	PP3770 -conserved hypothetical protein	4.3	13.2	15.7
54	PP3786 -aminotransferase	5.3	4.3	2.1
55	PP3802 -cation ABC transporter ATP-binding protein putative	13.8	20.1	5.2
56	PP3805 -conserved hypothetical protein	21.7	35.3	15.7
57	PP3923 -phosphoglycerate mutase family protein	4.5	4.3	2.8
58	PP3966 -ISPpu14 transposase Orf1	17.3	11.4	8.1
59	PP3979 -ISPpu14 transposase Orf1	39.8	17.1	7.1
60	PP4295 -transcriptional regulator TetR family	8.9	8.7	6
61	PP4305 -periplasmic thiosulfate-binding protein	3.2	3.8	2.7
62	PP4331 -conserved hypothetical protein	4.9	5.6	4.5
63	PP4359 fliL-flagellar protein FliL	4	4.6	2.8
64	PP4391 flgB-flagellar basal-body rod protein FlgB	3	5.2	5.2
65	PP4437 -ISPpu14 transposase Orf1	5.8	3.8	3.5
66	PP4441 -ISPpu14 transposase Orf1	14.1	11.4	4.3
67	PP4483 -basic amino acid ABC transporter ATP-binding protein	3.5	4.6	2.6
68	PP4508 -transcriptional regulator AraC family	3.2	2.7	3.2
69	PP4529 -conserved hypothetical protein	4.7	4.7	3.6
70	PP4556 -conserved hypothetical protein	7.4	2.7	2.7
71	PP4588 -nitroreductase family protein	2.6	2.3	3.3
72	PP4704 -conserved hypothetical protein	15.9	7.9	4.6
73	PP4782 thiD-phosphomethylpyrimidine kinase	8.5	5.8	5.5
74	PP4872 -conserved hypothetical protein	5.4	9.7	5.8
75	PP4959 -sensory box protein/response regulator	14.7	5.1	9.4
76	PP4987 -chemotaxis protein putative	6.4	7.3	4.4
77	PP5076 gltB-glutamate synthase large subunit	3.4	5.5	2.1
78	PP5152 -conserved hypothetical protein	3.8	4.5	2.2
79	PP5160 -conserved hypothetical protein	2.5	2.4	4.7
80	PP5197 ubiF-2-octaprenyl-3-methyl-6-methoxy-1 4-benzoquinol hydroxylase	6.9	3.5	5.8
81	PP5297 -amino acid transporter putative	6.6	8.8	6.7
82	PP5321 phoR-sensory box histidine kinase PhoR	10.5	9.1	9.7
83	hypothetical protein-pWW0 14385-16067	29	30.5	11.3
84	hypothetical protein-pWW0 25062-25484	3.1	4.1	2.4
85	hypotheticalprotein-pWW0 11798-12166	5.3	7	3.9
86	hypotheticalprotein-pWW0 c10663-10361	3.6	4.8	3.8
87	hypotheticalprotein-pWW0 c66769-66416	7.3	23.8	18
88	putative cointegrate resolution protein T-pWW0 c30461-29463	4.9	4.6	2.1
89	putative ligase-pWW0 7172-8122	20.7	38.4	43.3
90	xylR-pWW0	2.6	3.9	4.2
1	PP0165 -GGDEF domain protein	2.6	2.7
2	PP0237 ssuA-sulfonate ABC transporter periplasmic sulfonate-binding protein SsuA	2.4	11.2
3	PP0242 -transcriptional regulator TetR family	3.7	3.9
4	PP0360 modR-molybdate transport regulator	7	7.8
5	PP0865 -RNA polymerase sigma-70 factor putative	2.6	4.3
6	PP1007 -transmembrane sensor putative	3.9	7.2
7	PP1106 -conserved hypothetical protein	9.3	23.7
8	PP1174 -hypothetical protein	2.2	2.9
9	PP1694 -conserved hypothetical protein	2.9	3
10	PP1984 -transcriptional regulator LysR family	9	4.7
11	PP2018 -BNR domain protein	5.4	4.2
12	PP2074 -transcriptional regulator LysR family	5.4	5.9
13	PP2123 moeA-molybdopterin biosynthesis MoeA protein	3.5	3.4
14	PP2212 -leucine-rich repeat domain protein	2.1	3
15	PP2219 -hypothetical protein	9.8	31.5
16	PP2259 -sigma-54 dependent transcriptional regulator	10.4	6.1
17	PP2449 -hypothetical protein	2.1	6.8
18	PP2606 -conserved hypothetical protein	8.7	14.4
19	PP2646 -conserved hypothetical protein	2.1	2.2
20	PP2658 -phosphate ABC transporter permease protein	2.3	4
21	PP2688 -conserved hypothetical protein	2.2	3.7
22	PP2694 -aldehyde dehydrogenase family protein	9	8.3
23	PP2715 arsH-arsH protein	4.4	7.1
24	PP2718 arsR-2-arsenic resistance transcriptional regulator	5.1	8.5
25	PP2744 -ribose-phosphate pyrophosphokinase family protein	2.9	3
26	PP2764 msuE-NADH-dependent FMN reductase MsuE	7.7	51.2
27	PP2932 -amidase family protein	4	2.4
28	PP2957 -acetyltransferase GNAT family	2.5	4.8
29	PP3125 -transcriptional regulator Cro/CI family	2.4	2.7
30	PP3791 -site-specific recombinase phage integrase family	3.7	3.4
31	PP3814 -polyamine ABC transporter periplasmic polyamine-binding protein	2.1	2.2
32	PP3826 -hypothetical protein	2.7	2.1
33	PP3850 -hypothetical protein	14.2	23.8
34	PP3911 -hypothetical protein	102.4	8.9
35	PP3937 -hypothetical protein	2.5	2.4
36	PP4101 -acetyltransferase GNAT family	3	3.1
37	PP4242 -conserved domain protein	3.3	3.6
38	PP4325 ccmC-heme ABC export system permease protein CcmC	6.2	4.9
39	PP4387 -hypothetical protein	3	4.3
40	PP4418 -hypothetical protein	7.3	8.9
41	PP4706 -conserved hypothetical protein	3.2	6
42	PP4725 dapB-dihydrodipicolinate reductase	3.2	3.7
43	PP4760 -alcohol dehydrogenase zinc-containing	5.5	6.9
44	PP4785 -conserved hypothetical protein	4.8	4.2
45	PP4963 pgk-phosphoglycerate kinase	10.3	17.1
46	PP4994 -conserved hypothetical protein	4.1	2.7
47	PP5015 hisE-phosphoribosyl-ATP pyrophosphatase	4	2.6
48	PP5108 rpoH-RNA polymerase sigma-32 factor	2.1	4
49	PP5126 -conserved hypothetical protein	5.5	9.9
50	PP5149 ilvA-2-threonine dehydratase biosynthetic	2.5	5.3
51	PP5166 -sigma-54 dependent transcriptional regulator	2.1	3.6
52	PP5172 -conserved hypothetical protein	2.2	5.2
53	PP5317 -chorismate-pyruvate lyase putative	2.5	2.2
54	res-resolvase-pWW0 638-1273	2.7	3.3
55	tnpA-Tn4653 transposase-pWW0 89665-92631	43.2	17.3
56	ttgR(JLR)	2.6	3.8
57	PP0041 cadA-1-cadmium translocating P-type ATPase	32.4		15.1
58	PP0274 -helix-turn-helix domain protein	4.3		3.4
59	PP0423 -conserved hypothetical protein	8.1		6.1
60	PP0898 -hypothetical protein	4.9		13.2
61	PP0910 -conserved hypothetical protein	5.5		5.7
62	PP1286 -alginate biosynthesis protein Alg44	4.1		7.3
63	PP1623 rpoS-RNA polymerase sigma factor RpoS	6.9		5.1
64	PP1833 -conserved hypothetical protein	6.1		5.8
65	PP2076 -hypothetical protein	4.4		7.5
66	PP2085 cmaX-cmaX protein	2.4		2.4
67	PP2106 -ammonium transporter putative	3.2		3
68	PP2136 fadB-fatty oxidation complex alpha subunit	2.3		2.2
69	PP2425 -transcriptional regulator AraC family	2.2		2.6
70	PP2585 -aldehyde dehydrogenase family protein	4.2		9.1
71	PP2830 -major facilitator family transporter	2.9		2.3
72	PP3096 -conserved hypothetical protein	2.9		3.4
73	PP3134 -conserved domain protein	9.8		6.6
74	PP3195 -conserved hypothetical protein	6.9		2.1
75	PP3343 nikB-nickel ABC transporter permease protein	3.3		2.5
76	PP3407 -hypothetical protein	4.9		5.8
77	PP3580 -hypothetical protein	10.5		4.7
78	PP3691 -DNA helicase-related protein	5.2		19.9
79	PP3745 glcD-glycolate oxidase subunit GlcD	4.1		4.7
80	PP3755 paaH-3-hydroxybutyryl-CoA dehydrogenase	2.2		2.7
81	PP3769 -hypothetical protein	2.1		2.8
82	PP3922 -sohB protein peptidase U7 family	11.1		14.6
83	PP4063 -long-chain-fatty-acid-CoA ligase putative	9		12.5
84	PP4252 ccoQ-1-cytochrome c oxidase cbb3-type CcoQ subunit	8.1		10.3
85	PP4262 ccoS-cytochrome oxidase maturation protein cbb3-type	4.8		3.8
86	PP4280 -xanthine dehydrogenase accessory factor XdhC putativ	2.6		2.4
87	PP4404 lpdV-2-oxoisovalerate dehydrogenase lipoamide dehydrogenase	5.6		3.5
88	PP4491 phhB-pterin-4-alpha-carbinolamine dehydratase	3.3		3.5
89	PP4514 -conserved hypothetical protein	6.9		2.9
90	PP4650 cioB-ubiquinol oxidase subunit II cyanide insensitive	3.3		2.6
91	PP4697 pcnB-poly(A) polymerase	4.6		5.2
92	PP4783 thiE-thiamine-phosphate pyrophosphorylase	23.9		13.2
93	PP4986 -channel protein hemolysin III family	3		2.9
94	PP5033 hutU-urocanate hydratase	2.1		4
95	PP5104 -thiG protein putative	2.1		2.5
96	PP5174 -efflux membrane fusion protein RND family	6.4		6.7
97	PP5268 -transcriptional regulator Cro/CI family	4.7		2.7
98	PP5272 -conserved hypothetical protein	12.6		8.7
99	PP5316 -hypothetical protein	6.5		2.6
100	PP0109 -membrane protein putative		10.3	7.9
101	PP0787 nadC-nicotinate-nucleotide pyrophosphorylase		2.5	2.4
102	PP0788 -conserved hypothetical protein		3	2.7
103	PP0812 cyoA-cytochrome o ubiquinol oxidase subunit II		3.3	3.1
104	PP0818 -hypothetical protein		5.9	2.5
105	PP0841 -rrf2 family protein		6.5	2.8
106	PP0842 iscS-1-cysteine desulfurase		4.9	2.5
107	PP0843 iscU-iron-binding protein IscU		4.7	2.3
108	PP0848 -conserved hypothetical protein		3.5	2.3
109	PP0849 ndk-nucleoside diphosphate kinase		4.3	3.2
110	PP1026 -peptidase M23/M37 family		6.3	3.3
111	PP1037 purL-phosphoribosylformylglycinamidine synthase		3	2.5
112	PP1196 -hypothetical protein		3.1	3
113	PP1197 -conserved hypothetical protein TIGR01125		2	2.2
114	PP1250 -group II intron-encoding maturase		5	2.9
115	PP1252 -group II intron-encoding maturase		3.8	2.4
116	PP1571 -conserved hypothetical protein		3.4	2.5
117	PP1579 -conserved hypothetical protein		9.9	2.5
118	PP1692 -hypothetical protein		5.4	2.3
119	PP1868 -ATP-dependent RNA helicase DEAD box family		11.1	3.8
120	PP1911 rpmF-ribosomal protein L32		5.3	2.8
121	PP1935 -transcriptional regulator Cro/CI family		4.8	2.4
122	PP1960 -hypothetical protein		3.5	2.2
123	PP2051 atoB-acetyl-CoA acetyltransferase		2.9	5.6
124	PP2201 -hydrolase alpha/beta fold family		2.9	2.3
125	PP2450 -conserved hypothetical protein		4.5	2.2
126	PP2662 -conserved hypothetical protein		3.5	3.1
127	PP2670 -hypothetical protein		7.5	2.8
128	PP2695 -transcriptional regulator LysR family		3.7	2.2
129	PP2703 -citrate MFS transporter putative		3.3	2.2
130	PP2922 -urea amidolyase-related protein		4.5	2.4
131	PP3011 -hypothetical protein		2.8	2.1
132	PP3712 -conserved hypothetical protein		3	2.5
133	PP4654 trmA-tRNA(uracil-5-)-methyltransferase		3.1	6
134	PP4756 -amino acid permease		4.1	3.2
135	PP4944 -carbamoyltransferase NodU family		2.3	2.1
136	PP5054 -glutaredoxin		5.2	5.9
137	PP5092 -NLP/P60 family protein		8.1	4.6
138	PP5218 -DedA family protein		3	2.2
139	PP5281 rpmG-ribosomal protein L33		4.5	2.1
140	PP5398 -ISPpu14 transposase Orf1		34.6	14.1
141	putative cointegrate resolution protein S-pWW0 30642-31613		2.4	5.8
1	PP0081 -conserved hypothetical protein	2.7
2	PP0083 trpB-tryptophan synthase beta subunit	2.5
3	PP0144 -metalloprotease insulinase family	4.3
4	PP0163 -transcriptional regulator GntR family	2.2
5	PP0300 -metallopeptidase putative	7.2
6	PP0356 glcB-malate synthase	3
7	PP0362 bioB-biotin synthetase	2.1
8	PP0394 -tRNA nucleotidyltransferase putative	3.4
9	PP0805 -outer membrane efflux protein	3.2
10	PP0830 -acetyltransferase GNAT family	2.5
11	PP0998 -conserved hypothetical protein	2.1	-4.9
12	PP1055 gspN-type II secretion pathway protein GspN	2.5
13	PP1918 -conserved hypothetical protein TIGR00247	2.2
14	PP2026 -hypothetical protein	3.9
15	PP2115 -hypothetical protein	16.8
16	PP2137 fadA-3-oxoacyl-CoA thiolase	3.2
17	PP2143 lexA-1-LexA repressor	3.4
18	PP2203 -conserved hypothetical protein	5.9
19	PP2278 -hypothetical protein	2.6
20	PP2333 -transcriptional regulator GntR family	5.2
21	PP2361 csuC-type 1 pili usher pathway chaperone CsuC	3.1
22	PP2364 -conserved hypothetical protein	9.7
23	PP2439 ahpC-alkyl hydroperoxide reductase C subunit	2.7
24	PP2547 -transcriptional regulator LysR family	15.6
25	PP2680 -aldehyde dehydrogenase family protein	4.7
26	PP2706 -hypothetical protein	9.2
27	PP2736 -conserved hypothetical protein	2
28	PP2743 -acetyltransferase GNAT family	2.6
29	PP2827 -alcohol dehydrogenase zinc-containing	2.5
30	PP2880 -transcriptional regulator TetR family	2.8
31	PP2986 -oxidoreductase putative	2.2
32	PP3048 -hypothetical protein	4.1
33	PP3052 -hypothetical protein	2.2
34	PP3080 aroF-2-phospho-2-dehydro-3-deoxyheptonate aldolase class I	2.6
35	PP3104 -hypothetical protein	2.4
36	PP3116 lexA-2-LexA repressor	5.5
37	PP3193 -conserved hypothetical protein	3.9
38	PP3224 -class II aldolase/adducin domain protein	2.3
39	PP3232 -acetyltransferase GNAT family	2.9
40	PP3235 -conserved domain protein	3.9
41	PP3237 -universal stress protein family	49.5
42	PP3260 -DNA ligase ATP-dependent putative	2.4
43	PP3331 -conserved hypothetical protein	2.1
44	PP3396 -hypothetical protein	46
45	PP3427 oprN-multidrug efflux RND outer membrane protein OprN	2.5
46	PP3433 hpd-4-hydroxyphenylpyruvate dioxygenase	3.5	-4.8
47	PP3434 -hypothetical protein	2.1	-5.1
48	PP3436 rarD-2-rarD protein	2.3
49	PP3448 -bacteriophage receptor protein putative	6.6
50	PP3516 -transcriptional regulator AraC family	2.2
51	PP3526 -transcriptional regulator AraC family	2.1
52	PP3529 -monooxygenase putative	2.3
53	PP3576 -transmembrane sensor putative	2.4
54	PP3626 -conserved hypothetical protein	2.4
55	PP3634 -acetyltransferase GNAT family	2.4
56	PP3643 -oxidoreductase putative	8.7
57	PP3692 -hypothetical protein	8.1
58	PP3722 -alanine racemase putative	2.8
59	PP3857 -hypothetical protein	6
60	PP3928 -conserved hypothetical protein	3.8
61	PP3969 -response regulator	10.1
62	PP3982 -hypothetical protein	2.5
63	PP4021 est-esterase	6.3
64	PP4043 gnd-6-phosphogluconate dehydrogenase	2.8
65	PP4066 -enoyl-CoA hydratase putative	3.3
66	PP4104 -glutathione S-transferase family protein	4.3
67	PP4154 -ThrB family protein/aminotransferase class III	2.9
68	PP4166 -hypothetical protein	2.9
69	PP4182 -hypothetical protein	3.2
70	PP4197 -transcriptional regulator GntR family	4.9
71	PP4209 -ABC export system membrane fusion protein	3.3
72	PP4232 -cytochrome c family protein	6.5
73	PP4244 pfrI-ferric regulator PfrI	2.7
74	PP4248 -conserved hypothetical protein	2.2
75	PP4335 motB-flagellar motor protein MotB	4.3
76	PP4362 -conserved hypothetical protein	2.2
77	PP4395 flgM-negative regulator of flagellin synthesis FlgM	2.4
78	PP4406 -hypothetical protein	3.1
79	PP4428 -amino acid ABC transporter periplasmic amino acid-binding protein	2.1	-2.1
80	PP4462 -4-hydroxy-4-methyl-2-oxoglutarate aldolase putative	2.7
81	PP4489 phhR-sigma-54 dependent transcriptional regulator PhhR	2.4
82	PP4559 def-2-polypeptide deformylase	2.2
83	PP4561 -conserved hypothetical protein	3.1
84	PP4583 -peptidase putative	2.5
85	PP4653 -transporter putative	3.8
86	PP4679 ilvN-acetolactate synthase small subunit	2.1
87	PP4705 -ring-cleaving dioxygenase putative	4.1
88	PP4799 -muramoyltetrapeptide carboxypeptidase putative	2
89	PP4835 -conserved hypothetical protein	7
90	PP4855 -osmotically-inducible lipoprotein OsmE	2.5	-2.9
91	PP5120 -conifer aldehyde dehydrogenase putative	2.1
92	PP5163 -acetyltransferase CysE/LacA/LpxA/NodL family	2.3
93	PP5165 -lipoprotein putative	2.1
94	PP5192 gcvP-2-glycine cleavage system P protein	2.1
95	PP5251 -transporter putative	2.4
96	PP5275 -transcriptional regulator GntR family	5
97	PP5291 pyrE-orotate phosphoribosyltransferase	2.5
98	PP5340 -acetylpolyamine aminohydrolase	2.1
99	hypothetical protein-pWW0 8153-8428	17.1
100	hypothetical protein-pWW0 c63557-63189	3.5
102	PP0006 yidC-inner membrane protein 60 kDa		2.7
103	PP0007 -conserved hypothetical protein TIGR00278		4.2
104	PP0008 rnpA-ribonuclease P protein component		4
105	PP0009 rpmH-ribosomal protein L34		3.7
106	PP0021 -hypothetical protein		2.4
107	PP0031 -hypothetical protein		3
108	PP0050 -conserved hypothetical protein		3
109	PP0067 fmt-methionyl-tRNA formyltransferase		2.4
110	PP0070 -Sua5/YciO/YrdC/YwlC family protein		2.6
111	PP0114 -ABC transporter ATP-binding protein		2.8
112	PP0200 -membrane protein putative		3.5
113	PP0233 tauA-taurine ABC transporter periplasmic taurine-binding protein		9.6
114	PP0236 ssuE-NADH-dependent FMN reductase		13.1
115	PP0277 -hypothetical protein		2.5
116	PP0387 rpoD-RNA polymerase sigma factor RpoD		2
117	PP0389 rpsU-ribosomal protein S21		9.1
118	PP0414 -polyamine ABC transporter permease protein		3
119	PP0432 -N-acetyl-gamma-glutamyl-phosphate reductase putative		2.1
120	PP0437 birA-birA bifunctional protein		2.2
121	PP0438 -transcriptional activator putative		2.2
122	PP0439 -hypothetical protein		2.1
123	PP0441 secE-preprotein translocase SecE subunit		2.9
124	PP0442 nusG-transcription antitermination protein NusG		4.4
125	PP0443 rplK-ribosomal protein L11		4.7
126	PP0444 rplA-ribosomal protein L1		4
127	PP0445 rplJ-ribosomal protein L10		2.2
128	PP0448 rpoC-DNA-directed RNA polymerase beta' subunit		2.2
129	PP0449 rpsL-ribosomal protein S12		2.3
130	PP0450 rpsG-ribosomal protein S7		2.3
131	PP0451 fusA-1-translation elongation factor G		2
132	PP0453 rpsJ-ribosomal protein S10		3.7
133	PP0454 rplC-ribosomal protein L3		2.8
134	PP0455 rplD-ribosomal protein L4		4
135	PP0456 rplW-ribosomal protein L23		3.7
136	PP0457 rplB-ribosomal protein L2		3.9
137	PP0458 rpsS-ribosomal protein S19		2.7
138	PP0459 rplV-ribosomal protein L22		3.4
139	PP0460 rpsC-ribosomal protein S3		3.7
140	PP0461 rplP-ribosomal protein L16		2.1
141	PP0462 rpmC-ribosomal protein L29		4.3
142	PP0463 rpsQ-ribosomal protein S17		2.4
143	PP0464 rplN-ribosomal protein L14		2.3
144	PP0466 rplE-ribosomal protein L5		4
145	PP0467 rpsN-ribosomal protein S14		5
146	PP0468 rpsH-ribosomal protein S8		3.5
147	PP0469 rplF-ribosomal protein L6		2.6
148	PP0470 rplR-ribosomal protein L18		2.8
149	PP0471 rpsE-ribosomal protein S5		2.6
150	PP0472 rpmD-ribosomal protein L30		2.6
151	PP0473 rplO-ribosomal protein L15		2.4
152	PP0474 secY-Sec-dependent secretion protein SecY		2.4
153	PP0475 rpmJ-ribosomal protein L36		2.4
154	PP0476 rpsM-ribosomal protein S13		2.9
155	PP0477 rpsK-ribosomal protein S11		2.2
156	PP0478 rpsD-ribosomal protein S4		2.8
157	PP0479 rpoA-DNA-directed RNA polymerase alpha subunit		2.4
158	PP0480 rplQ-ribosomal protein L17		3.1
159	PP0482 -bacterioferritin		2.9
160	PP0483 uvrA-excinuclease ABC A subunit		3.7
161	PP0582 -thiolase family protein		2.9
162	PP0589 -multidrug resistance transporter Bcr/CflA family		2
163	PP0600 rpsT-ribosomal protein S20		4.3
164	PP0601 -membrane protein MviN family		4
165	PP0626 ndh-NADH dehydrogenase		3.8
166	PP0635 -group II intron-encoding maturase		2.6
167	PP0687 ispB-octylprenyl diphosphate synthase		2.6
168	PP0688 rplU-ribosomal protein L21		3.3
169	PP0719 -GTP-binding protein putative		2.2
170	PP0721 -ribosomal 5S rRNA E-loop binding protein Ctc/L25/TL5		2.8
171	PP0722 prsA-ribose-phosphate pyrophosphokinase		3.8
172	PP0724 lolB-outer membrane lipoprotein LolB		2.6
173	PP0770 -PemI-like protein		2.4
174	PP0784 -hypothetical protein		4.7
175	PP0810 cyoups1-cyoups1 protein		3.9
176	PP0810 cyoups1-cyoups1 protein		3.8
177	PP0813 cyoB-cytochrome o ubiquinol oxidase subunit I		3.1
178	PP0814 cyoC-cytochrome o ubiquinol oxidase subunit III		2.4
179	PP0815 cyoD-cytochrome o ubiquinol oxidase protein CyoD		4.1
180	PP0816 cyoE-2-protoheme IX farnesyltransferase		4.8
181	PP0826 -phosphate ABC transporter permease protein putative		2.1
182	PP0846 hscA-heat shock protein HscA		3.6
183	PP0850 -conserved hypothetical protein TIGR00048		2.5
184	PP0864 -ornithine decarboxylase putative		3.7
185	PP0866 -transmembrane sensor putative		2.9
186	PP0895 -conserved hypothetical protein		2.8
187	PP0899 -ferredoxin reductase putative		4
188	PP0917 -transcriptional regulator IciA putative		2.4
189	PP0936 maf-1-maf protein		2.9
190	PP0982 -conserved hypothetical protein		2.4
191	PP1006 -outer membrane heme receptor putative		2.7
192	PP1023 pgl-6-phosphogluconolactonase		2.7
193	PP1043 uxpB-UxpB protein		2.2
194	PP1049 xcpT-1-type II secretion pathway protein XcpT		3.9
195	PP1083 -bacterioferritin-associated ferredoxin putative		6.3
196	PP1099 -cold-shock domain family protein		4.9
197	PP1166 -membrane protein putative		4.1
198	PP1188 dctA-C4-dicarboxylate transport protein		2.9
199	PP1202 -membrane protein putative		3.1
200	PP1225 -radical activating enzyme		2.3
201	PP1249 -lipoprotein putative	-3	2.1
202	PP1253 -transcriptional regulator ArsR family		2.1
203	PP1256 -ketoglutarate semialdehyde dehydrogenase		4.4
204	PP1300 aapP-general amino acid ABC transporter ATP-binding protein		2.4
205	PP1315 rplM-ribosomal protein L13		4.5
206	PP1316 rpsI-ribosomal protein S9		2.7
207	PP1367 purU-2-formyltetrahydrofolate deformylase		2.5
208	PP1463 rimM-16S rRNA processing protein RimM		2.2
209	PP1465 rplS-ribosomal protein L19		3.6
210	PP1549 -transcriptional regulator Cro/CI family		3.7
211	PP1558 -antitermination protein Q putative		11.9
212	PP1562 -phage terminase small subunit putative		2.2
213	PP1567 -phage major capsid protein HK97 family		2.5
214	PP1582 -hypothetical protein		2.8
215	PP1592 tsf-translation elongation factor Ts		3
216	PP1602 fabZ-(3R)-hydroxymyristoyl-(acyl-carrier-protein) dehydratase		2.7
217	PP1627 -conserved hypothetical protein		4.5
218	PP1641 -conserved hypothetical protein		2.5
219	PP1642 -conserved hypothetical protein		2.4
220	PP1658 -conserved hypothetical protein		2.3
221	PP1680 -alpha-ribazole-5'-phosphate phosphatase		3.3
222	PP1685 -hypothetical protein		2.4
223	PP1690 -conserved hypothetical protein		2.6
224	PP1766 -initiation factor 2 subunit family		2.2
225	PP1772 rpsA-ribosomal protein S1		2.8
226	PP1809 -hypothetical protein		9.4
227	PP1810 -hypothetical protein		2.1
228	PP1834 -ankyrin domain protein		2.8
229	PP1883 -hypothetical protein		2.5
230	PP1912 plsX-fatty acid/phospholipid synthesis protein PlsX		3.9
231	PP1936 -hypothetical protein		2.5
232	PP1938 -hypothetical protein		2.4
233	PP1963 -hypothetical protein		3.4
234	PP1964 -deoxynucleotide monophosphate kinase putative		4.1
235	PP1982 ibpA-heat-shock protein IbpA		3.7
236	PP1985 leuC-3-isopropylmalate dehydratase large subunit		3
237	PP1987 -methlytransferase UbiE/COQ5 family		2.6
238	PP1988 leuB-3-isopropylmalate dehydrogenase		2.7
239	PP1995 trpF-N-(5'phosphoribosyl)anthranilate isomerase		2.1
240	PP1997 folC-folylpolyglutamate synthetase		2.3
241	PP1999 -bacteriocin production protein		2.7
242	PP2001 metZ-O-succinylhomoserine sulfhydrylase		2.2
243	PP2008 fadH-2 4-dienoyl-CoA reductase FadH		2.3
244	PP2009 -1-aminocyclopropane-1-carboxylate deaminase putative		3.9
245	PP2043 -conserved hypothetical protein		2.1
246	PP2054 -transcriptional regulator LysR family		2.8
247	PP2142 -cell division inhibitor-related protein		7.5
248	PP2144 -transcriptional regulator TetR family		3.4
249	PP2173 -transcriptional regulator AraC family		2.4
250	PP2179 -conserved hypothetical protein		2.2
251	PP2186 -formate dehydrogenase delta subunit putative		2.3
252	PP2200 -conserved hypothetical protein		2.1
253	PP2220 -C4-type zinc finger protein DksA/TraR family		3.7
254	PP2225 -multicomponent potassium-proton antiporter subunit G		2.6
255	PP2231 -membrane protein putative		2.5
256	PP2240 -ABC efflux transporter permease/ATP-binding protein		2.8
257	PP2269 -N-acetylmuramoyl-L-alanine amidase putative		3.1
258	PP2296 -hypothetical protein		3.2
259	PP2384 -conserved hypothetical protein		2.8
260	PP2451 endA-1-endonuclease I		2.3
261	PP2467 rpmI-ribosomal protein L35		3.3
262	PP2468 rplT-ribosomal protein L20		6.9
263	PP2476 -alcohol dehydrogenase zinc-containing		2.8
264	PP2491 -ThiJ/PfpI family protein		2.8
265	PP2517 -BenF-like porin		4.7
266	PP2561 -secreted hemolysin-type calcium-binding bacteriocin		2.3
267	PP2645 mgtB-magnesium-translocating P-type ATPase		2.3
268	PP2671 -sensor histidine kinase		3.2
269	PP2684 -hypothetical protein		2.2
270	PP2720 -hypothetical protein		2.8
271	PP2729 -hypothetical protein		2
272	PP2742 -conserved hypothetical protein		3.2
273	PP2747 -hypothetical protein		2
274	PP2760 -ribose transport permease protein putative		2.3
275	PP2766 -long-chain-fatty-acid--CoA ligase-related protein		2
276	PP2771 -sigma-54 dependent transcriptional regulator		4.6
277	PP2773 -hypothetical protein		3.7
278	PP2780 -3-oxoacyl-(acyl-carrier-protein) synthase II		2.1
279	PP2792 -hypothetical protein		3.1
280	PP2812 -transporter putative		2.2
281	PP2824 -transcriptional regulator TetR family		2.2
282	PP2858 -conserved hypothetical protein		3.6
283	PP2884 -transcriptional regulator putative		2.4
284	PP2915 -membrane protein putative		2.4
285	PP2920 -conserved hypothetical protein		4.7
286	PP2928 -conserved hypothetical protein		2.7
287	PP2930 -L-serine dehydratase putative		2.4
288	PP3003 aroQ-3-3-dehydroquinate dehydratase type II		2.9
289	PP3039 -pyocin R2_PP conserved hypothetical protein		4.1
290	PP3062 -pyocin R2_PP tail length determination protein putative		2.9
291	PP3143 -transcriptional regulator LysR family		2.6
292	PP3172 -group II intron-encoding maturase		4.2
293	PP3212 -Rieske 2Fe-2S family protein		2.2
294	PP3228 -periplasmic aliphatic sulfonate-binding protein putative		3.1
295	PP3239 -Tn4652 cointegrate resolution protein T putative		3
296	PP3300 -transcriptional regulator tetR family		2.4
297	PP3339 -conserved hypothetical protein		2.8
298	PP3340 -TonB-dependent receptor putative		2.6
299	PP3360 -conserved hypothetical protein		2.9
300	PP3376 kguD-2-ketogluconate 6-phosphate reductase		2.4
301	PP3378 kguK-2-ketogluconate kinase		2.4
302	PP3384 -conserved hypothetical protein		2.4
303	PP3415 -transcriptional regulator LacI family		4.1
304	PP3425 mexE-multidrug efflux RND membrane fusion protein MexE		3.7
305	PP3465 -hypothetical protein		2.1
306	PP3478 -secretion protein putative		2.2
307	PP3489 -hypothetical protein		6.2
308	PP3494 -conserved hypothetical protein		2
309	PP3515 hyuA-hydantoin utilization protein A		4.5
310	PP3550 -transcriptional regulator EmrR putative		2.2
311	PP3562 -hypothetical protein		2.4
312	PP3571 -acetylornithine deacetylase putative		2.3
313	PP3605 -transcriptional regulator LysR family		2.1
314	PP3679 -hypothetical protein		2.3
315	PP3736 vanA-vanillate demethylase A		2
316	PP3796 -L-ornithine N5-oxygenase		2.2
317	PP3820 -group II intron-encoding maturase		4
318	PP3841 -transcriptional regulator MerR family		2.4
319	PP3868 -group II intron-encoding maturase		4.5
320	PP3870 -phage FluMu protein gp38		2.7
321	PP3921 -hypothetical protein		10.1
322	PP3975 -conserved hypothetical protein		2.1
323	PP4007 infA-translation initiation factor IF-1		9
324	PP4173 -sensor histidine kinase/response regulator		2.5
325	PP4176 -5-oxo-L-prolinase putative		2.6
326	PP4302 -transporter putative		2.2
327	PP4323 ccmE-cytochrome c-type biogenesis protein CcmE		4.3
328	PP4326 ccmB-heme ABC export system permease protein CcmB		2.7
329	PP4502 -YCII-related domain protein		2.3
330	PP4576 -conserved hypothetical protein TIGR00370		2.6
331	PP4585 -RNA methyltransferase TrmH family		2
332	PP4622 -transcriptional regulator IclR family		2.6
333	PP4661 -oxidoreductase putative		2.8
334	PP4690 -Rieske 2Fe-2S family protein		2.2
335	PP4709 rpsO-ribosomal protein S15		2.1
336	PP4714 -conserved hypothetical protein		5
337	PP4715 tpiA-triosephosphate isomerase		5.4
338	PP4722 greA-transcription elongation factor GreA		2.8
339	PP4731 omlA-outer membrane lipoprotein OmlA		2.6
340	PP4750 -amino acid ABC transporter permease protein		2.3
341	PP4874 rplI-ribosomal protein L9		4.2
342	PP4877 rpsF-ribosomal protein S6		3
343	PP4925 -hypothetical protein		2.1
344	PP4936 -lipopolysaccharide core biosynthesis protein putative		2.1
345	PP5022 -amino acid ABC transporter ATP-binding protein		2.4
346	PP5043 -conserved hypothetical protein		3.3
347	PP5044 -GTP-binding protein TypA/BipA		6.9
348	PP5045 thiI-thiamine biosynthesis protein ThiI		6.9
349	PP5064 betA-choline dehydrogenase		2.6
350	PP5073 -conserved hypothetical protein TIGR00156		2.9
351	PP5133 -conserved hypothetical protein		6
352	PP5178 potH-putrescine ABC transporter permease protein		2.3
353	PP5189 -conserved hypothetical protein		2.4
354	PP5214 rho-transcription termination factor Rho		3.2
355	PP5274 -hypothetical protein		2.1
356	PP5406 -transposase TnsA-related protein		3
357	PP5420 atpI-ATP synthase protein I		2.1
358	aadA pUTGm1 (ED) - GmR		3
359	arpR (KNT) - P. putida S12 multidrug resistance efflux system - putative regulator		6.1
360	hypothetical protein-pWW0 32638-32967		3.5
361	hypothetical protein-pWW0 c93031-92678		2.1
362	kilA (VdL) - K. aerogenes		3.5
363	xylX-pWW0		2.1
364	xylY-pWW0		2.7
365	PP0005 trmE-tRNA modification GTPase			2.9
366	PP0137 gltP-proton/sodium-glutamate/aspartate symporter			2.4
367	PP0496 -sodium/alanine symporter			2.1
368	PP0774 pta-phosphate acetyltransferase			3.5
369	PP0792 fruR-fructose transport system repressor FruR			2
370	PP1004 -conserved hypothetical protein			2.1
371	PP1012 gltR-2-DNA-binding response regulator GltR			5.1
372	PP1015 -sugar ABC transporter periplasmic sugar-binding protein			4.3
373	PP1019 oprB-1-porin B			2.7
374	PP1177 nrdB-ribonucleoside reductase beta subunit			2.6
375	PP1186 phoP-transcriptional regulatory protein PhoP			3.3
376	PP1211 -conserved hypothetical protein			2.1
377	PP1254 xenA-xenobiotic reductase A			3.6
378	PP1259 -amino acid transporter putative			2.3
379	PP1272 -multidrug efflux MFS membrane fusion protein putative			4.2
380	PP1283 -alginate-C5-mannuronan-epimerase AlgG putative			2.5
381	PP1343 lpxC-UDP-3-0-acyl N-acetylglucosamine deacetylase			2
382	PP1387 ttgR-transcriptional regulator TtgR			3.6
383	PP1470 hom-homoserine dehydrogenase			2.6
384	PP1721 -hydrolase haloacid dehalogenase-like family			2.1
385	PP1751 -D-amino acid oxidase family protein			2.1
386	PP1923 -hypothetical protein			2.9
387	PP2088 sigX-RNA polymerase sigma factor SigX			2.1
388	PP2112 acnA-aconitate hydratase 1			2.5
389	PP2339 acnB-aconitate hydratase 2			7.8
390	PP2430 -transcriptional regulator AraC family			2.1
391	PP2541 -transcriptional factor-related protein			6.8
392	PP2589 -aldehyde dehydrogenase family protein			2.9
393	PP2944 -sensor histidine kinase			2.3
394	PP3163 benC-benzoate dioxygenase ferredoxin reductase component			2.4
395	PP3258 -conserved hypothetical protein			9.9
396	PP3406 -acetyltransferase GNAT family			3.9
397	PP3513 -transcriptional regulator LysR family			2.2
398	PP3578 -phosphoglucomutase			2.5
399	PP3635 -sulfonate ABC transporter permease protein putative			2.1
400	PP3749 -hypothetical protein			2.7
401	PP4016 purB-adenylosuccinate lyase			2.2
402	PP4264 hemN-oxygen-independent coproporphyrinogen III oxidase			7.6
403	PP4317 -hypothetical protein			2.1
404	PP4377 -flagellin FlaG putative			3.7
405	PP4480 aruF-arginine N-succinyltransferase alpha subunit			3.1
406	PP4702 acsB-acetyl-CoA synthetase			2.7
407	PP4773 -conserved hypothetical protein			2.3
408	PP4858 -conserved hypothetical protein			2.1
409	PP4882 -iron ABC transporter permease protein			2.4
410	PP4916 -conserved hypothetical protein			4.4
411	PP5007 -polyhydroxyalkanoate granule-associated protein GA2			6.3
412	arpC (KNT) - P. putida S12 multidrug resistance efflux system - OM channel protein			2.8
CLUSTER OF DOWN-REGULATED GENES		Rhi/Log	Rhi/St	Rhi/Microcosm
1	PP0152 -conserved hypothetical protein	-2.2	-3
2	PP0504 oprG-outer membrane protein OprG	-4	-8.5
3	PP0529 xseB-exodeoxyribonuclease VII small subunit	-3.7	-5.8
4	PP0530 ribB-3 4-dihydroxy-2-butanone 4-phosphate synthase	-2.4	-4.9
5	PP0558 accC-1-acetyl-CoA carboxylase biotin carboxylase	-2.3	-2.4
6	PP0977 valS-valyl-tRNA synthetase	-2.2	-2.5
8	PP1514 -conserved domain protein	-2.2	-6.6
9	PP3245 -hypothetical protein	-2.1	-2.8
10	PP4185 sucD-succinyl-CoA synthetase alpha subunit	-2.4	-3.7
11	PP4194 gltA-citrate synthase	-2.3	-2.6
12	PP4355 fliP-flagellar biosynthetic protein FliP	-2.1	-3.9
13	PP4379 -3-oxoacyl-(acyl-carrier-protein) synthase III	-2.1	-2.4
14	PP4624 -hydrolase alpha/beta fold family	-3.1	-5
15	PP5154 -oxidoreductase FAD-binding putative	-2.5	-3.2
16	PP5356 -long-chain acyl-CoA thioester hydrolase family protein	-2.4	-4.1
18	PP1791 -aldolase/synthase putative	-2.2		-2.3
19	PP3693 -transcriptional regulator MvaT P16 subunit putative	-2.3		-2.3
20	PP4105 -conserved hypothetical protein	-2.6		-3.9
21	PP0282 -amino acid ABC transporter periplasmic amino acid-binding protein		-3.9	-2
22	PP0640 -hypothetical protein		-2.4	-2.5
23	PP0664 -homoserine dehydrogenase family protein		-2.3	-2.9
24	PP0951 rpoX-sigma54 modulation protein		-2.3	-2.6
25	PP1122 -OmpA family protein		-5.3	-3.5
26	PP1141 braC-branched-chain amino acid ABC transporter periplasmic amino acid-binding protein		-6.4	-4.1
27	PP1182 -sensor histidine kinase		-2.7	-2.1
28	PP2059 -conserved hypothetical protein		-3.7	-2.9
29	PP2292 -hypothetical protein		-8.5	-3.2
30	PP2293 -DNA maturase B		-3.2	-2.8
31	PP3188 -hypothetical protein		-2.2	-2.8
32	PP3310 -oxidoreductase large subunit putative		-3	-2.6
33	PP3677 -hypothetical protein		-4.7	-2.3
34	PP3731 -transcriptional regulator TetR family		-2.6	-2.6
35	PP3904 -hypothetical protein		-5.6	-4
36	PP4447 -hypothetical protein		-4.6	-7.8
37	PP4448 -conserved hypothetical protein		-5.2	-5.8
38	PP4543 -conserved hypothetical protein		-2.4	-2.1
39	PP4601 -transcriptional regulator LysR family		-6.3	-3.1
40	PP4667 mmsA-2-methylmalonate semialdehyde dehydrogenase		-4.9	-2.1
41	PP4870 -azurin		-3.8	-3
42	PP5046 glnA-glutamine synthetase type I		-3.4	-6.3
43	PP5072 -major facilitator family transporter		-2.7	-3.3
44	PP5319 -conserved hypothetical protein		-4.5	-2.7
1	PP0150 -conserved hypothetical protein	-2.2
2	PP0217 -fatty acid desaturase family protein	-2
3	PP0318 -conserved hypothetical protein	-2.4
4	PP0319 -conserved hypothetical protein	-2.8
5	PP0338 aceF-pyruvate dehydrogenase dihydrolipoamide acetyltransferase	-2.7
6	PP0339 aceE-pyruvate dehydrogenase E1 component	-3.5
7	PP0363 bioF-8-amino-7-oxononanoate synthase	-2.8
8	PP0364 bioH-biotin biosynthesis protein BioH	-2.2
9	PP0527 dxs-deoxyxylulose-5-phosphate synthase	-2.1
10	PP0559 accB-acetyl-CoA carboxylase biotin carboxyl carrier protein	-2.7
11	PP0593 -conserved hypothetical protein TIGR00257	-2.1
12	PP0603 ileS-isoleucyl-tRNA synthetase	-2.2
13	PP0684 fklB-1-peptidyl-prolyl cis-trans isomerase FKBP-type	-2.6
14	PP0897 -fumarate hydratase class I	-2.4
15	PP0913 -conserved hypothetical protein	-2.6
16	PP0967 hisC-histidinol-phosphate aminotransferase	-2.1
17	PP0974 -hypothetical protein	-2.6
18	PP1024 keto-hydroxyglutarate-aldolase/keto-deoxy-phosphogluconate aldolase	-2.2
19	PP1073 glpD-glycerol-3-phosphate dehydrogenase	-2.3
20	PP1075 glpK-glycerol kinase	-2.1
21	PP1140 braD-branched-chain amino acid ABC transporter permease protein	-2.2
22	PP1249 -lipoprotein putative	-3	2.1
23	PP1360 groES-chaperonin 10 kDa	-2
24	PP1366 -transcriptional regulator MvaT P16 subunit	-3.3
25	PP1516 -RND membrane fusion protein	-2.1
26	PP1530 -2,3,4,5-tetrahydropyridine-2-carboxylate N-succinyltransferase putative	-2.1
27	PP1760 -ABC transporter ATP-binding protein	-2.1
28	PP1785 rmlB-dTDP-glucose 4 6-dehydratase	-2.2
29	PP1786 -glycosyl transferase putative	-2
30	PP1888 -fimbrial protein	-2.3
31	PP2303 hupB-DNA-binding protein HU-beta	-2.6
32	PP2418 -iron ABC transporter periplasmic iron-binding protein putative	-2.1
33	PP2903PPiB-peptidyl-prolyl cis-trans isomerase B	-2.3
34	PP3203 -major facilitator family transporter	-2.1
35	PP3319 -sensory box protein/GGDEF domain protein	-2.1
36	PP3699 -hypothetical protein	-3
37	PP3707 -hypothetical protein	-2.1
38	PP3764 -porin putative	-2.2
39	PP4047 -hypothetical protein	-2
40	PP4122 nuoE-NADH dehydrogenase I E subunit	-2.1
41	PP4124 nuoG-NADH dehydrogenase I G subunit	-2.6
42	PP4187 lpdG-2-oxoglutarate dehydrogenase lipoamide dehydrogenase	-2.5
43	PP4188 kgdB-dihydrolipoamide acetyltransferase	-2.7
44	PP4191 sdhA-succinate dehydrogenase flavoprotein subunit	-2.1
45	PP4192 sdhD-succinate dehydrogenase hydrophobic membrane anchor protein	-2
46	PP4385 flgG-flagellar basal-body rod protein FlgG	-2.3
47	PP4386 flgF-flagellar basal-body rod protein FlgF	-2.2
48	PP4677 pssA-2-CDP-diacylglycerol--serine O-phosphatidyltransferase	-2.2
49	PP4934 -lipopolysaccharide core biosynthesis protein	-2.3
50	PP4969 -conserved hypothetical protein	-2.2
51	PP4993 gshB-glutathione synthetase	-2
52	PP5056 pgm-phosphoglyceromutase	-2.9
53	PP5155 serA-D-3-phosphoglycerate dehydrogenase	-2.2
54	PP5227 lysA-2-diaminopimelate decarboxylase	-2.3
55	PP5232 -conserved hypothetical protein	-2.9
56	PP5388 -conserved hypothetical protein	-2.1
57	PP5413 atpD-ATP synthase F1 beta subunit	-2.4
58	PP0023 -hypothetical protein		-4.4
59	PP0086 -conserved hypothetical protein		-9.3
60	PP0091 -lipoprotein putative		-4.1
61	PP0122 -conserved hypothetical protein		-2.5
62	PP0127 -thiol:disulfide interchange protein DsbA family		-2.1
63	PP0153 -conserved hypothetical protein		-4.2
64	PP0155 pntB-pyridine nucleotide transhydrogenase beta subunit		-2.5
65	PP0178 -efflux transporter membrane fusion protein putative		-4.2
66	PP0182 -conserved hypothetical protein		-2.7
67	PP0185PPrA-alginate biosynthesis proteinPPrA		-9.3
68	PP0192 fkl-peptidyl-prolyl cis-trans isomerase FklB		-2.2
69	PP0194 algP-alginate regulatory protein AlgP		-6.7
70	PP0205 -oxidoreductase putative		-5.1
71	PP0214 gabT-4-aminobutyrate aminotransferase		-3.2
72	PP0290 hisH-glutamine amidotransferase HisH		-2.3
73	PP0296 -glycine betaine/L-proline ABC transporter periplasmic binding protein		-2.1
74	PP0302 -3-hydroxyacyl-CoA dehydrogenase family protein		-2.1
75	PP0382 -carbon-nitrogen hydrolase family protein		-7.6
76	PP0383 -tryptophan 2-monooxygenase putative		-4.7
77	PP0395 -conserved hypothetical protein		-3.7
78	PP0396 -conserved hypothetical protein		-6.3
79	PP0397 -conserved hypothetical protein		-3.6
80	PP0420 trpG-anthranilate synthase component II		-3.4
81	PP0421 trpD-anthranilate phosphoribosyltransferase		-3.4
82	PP0490 -formate dehydrogenase iron-sulfur subunit		-2.1
83	PP0493 selA-L-seryl-tRNA selenium transferase		-2.3
84	PP0543 eutB-ethanolamine ammonia-lyase heavy subunit		-2.5
85	PP0545 -aldehyde dehydrogenase family protein		-4
86	PP0546 -sigma-54 dependent transcriptional regulator		-4.7
87	PP0563 -response regulator		-2.1
88	PP0569 -MATE efflux family protein		-4.3
89	PP0570 -extracellular protein putative		-3.6
90	PP0574 -DNA-binding response regulator LuxR family		-2.7
91	PP0581 -3-oxoacyl-(acyl-carrier-protein) reductase		-2.5
92	PP0592 - short chain dehydrogenase		-3.3
93	PP0595 -transcriptional regulator LysR family		-2.8
94	PP0596 -beta-alanine--pyruvate transaminase		-2.4
95	PP0604 lspA-lipoprotein signal peptidase		-2.5
96	PP0655 -fimbrial protein-related protein		-5.2
97	PP0656 -amino acid ABC transporter permease protein putative		-2.6
98	PP0679 -conserved hypothetical protein		-7.9
99	PP0680 -ATP-dependent protease putative		-2.9
100	PP0735 -molybdopterin biosynthesis MoeB protein putative		-2.8
101	PP0737 -conserved hypothetical protein		-2.2
102	PP0762 hprA-glycerate dehydrogenase		-2.7
103	PP0763 -medium-chain-fatty-acid CoA ligase		-3.3
104	PP0765 -conserved hypothetical protein		-6.5
105	PP0766 -conserved hypothetical protein		-3.7
106	PP0781 -hypothetical protein		-2.2
107	PP0806 -surface adhesion protein putative		-4.4
108	PP0858 -aminotransferase class I		-3.2
109	PP0859 -carbon-nitrogen hydrolase family protein		-2.7
110	PP0881 dppB-dipeptide ABC transporter permease protein		-2.8
111	PP0882 dppA-dipeptide ABC transporter periplasmic dipeptide-binding protein		-4.4
112	PP0883 -porin putative		-3.8
113	PP0885 -dipeptide ABC transporter periplasmic peptide-binding protein		-2.5
114	PP0888 -response regulator		-2.4
115	PP0890 -conserved hypothetical protein		-2.4
116	PP0905 -hypothetical protein		-2.9
117	PP0915 sodB-superoxide dismutase(Fe)		-3.5
118	PP0926 -membrane protein putative		-2.2
119	PP0949 -conserved hypothetical protein		-2.1
120	PP0950 ptsN-phosphotransferase system nitrogen regulatory IIA protein		-3.1
121	PP0955 -conserved hypothetical protein		-2.2
122	PP0978 -conserved hypothetical protein		-4.2
123	PP0989 gcvH-1-glycine cleavage system H protein		-2.6
124	PP0998 -conserved hypothetical protein	2.1	-4.9
125	PP0999 arcC-carbamate kinase		-3.8
126	PP1000 argI-ornithine carbamoyltransferase		-6.1
127	PP1002 arcD-arginine/ornithine antiporter		-8.1
128	PP1033 -sulfatase domain protein		-3.5
129	PP1060 -glutamate synthase large subunit putative		-4.1
130	PP1070 -amino acid ABC transporter permease protein		-2.4
131	PP1071 -amino acid ABC transporter periplasmic amino acid-binding protein		-2.2
132	PP1104 -aotO-related protein		-5.7
133	PP1108 -acylase penicillin amidase family		-2.2
134	PP1120 -conserved hypothetical protein		-2.9
135	PP1126 -hydrolase putative		-2.3
136	PP1149 -hypothetical protein		-5.9
137	PP1167 -TRAP dicarboxylate transporter DctM subunit putative		-2.4
138	PP1206 oprD-porin D		-3.5
139	PP1209 -cold-shock domain family protein		-2.6
140	PP1233 -conserved hypothetical protein		-2.3
141	PP1262 -transcriptional regulator LysR family		-2.3
142	PP1267 -conserved hypothetical protein		-2.2
143	PP1291 -PhoH family protein		-3.9
144	PP1292 moaC-molybdenum cofactor biosynthesis protein C		-2.7
145	PP1313 -transcriptional regulator AraC family		-2.2
146	PP1318 petB-ubiquinol--cytochrome c reductase cytochrome b		-3
147	PP1319 petC-ubiquinol--cytochrome c reductase cytochrome c1		-4.7
148	PP1332 murE-UDP-N-acetylmuramoylalanyl-D-glutamate-2 6-diaminopimelato ligase		-2.1
149	PP1339 ddlB-D-alanine--D-alanine ligase B		-2.2
150	PP1342 ftsZ-cell division protein FtsZ		-3.1
151	PP1344 -conserved hypothetical protein		-4.1
152	PP1347 -glutathione S-transferase family protein		-2.9
153	PP1352 -conserved hypothetical protein		-3
154	PP1358 -conserved hypothetical protein		-2.7
155	PP1364 -conserved hypothetical protein		-2.8
156	PP1375 pcaR-pca regulon regulatory protein		-2.6
157	PP1393 -transcriptional regulator putative		-2.2
158	PP1502 -OmpA family protein		-3.3
159	PP1503 -conserved hypothetical protein		-5.8
160	PP1518 -conserved hypothetical protein		-2.1
161	PP1519 -lipoprotein putative		-2.6
162	PP1543 -hypothetical protein		-2.3
163	PP1631 -conserved hypothetical protein TIGR00730		-9
164	PP1632 -hypothetical protein		-3.4
165	PP1701 sugE-sugE protein		-4.1
166	PP1705 nirB-nitrite reductase		-2.9
167	PP1720 -alcohol dehydrogenase zinc-containing		-2.2
168	PP1725 -conserved hypothetical protein		-2.5
169	PP1726 -ABC transporter periplasmic binding protein		-4.9
170	PP1729 -hypothetical protein		-2.8
171	PP1740 -beta(1-6) glucans synthase putative		-2.3
172	PP1750 asnB-asparagine synthetase		-6
173	PP1762 -conserved hypothetical protein		-4.2
174	PP1794 -hypothetical protein		-2.4
175	PP1806 -KpsF/GutQ family protein		-2.2
176	PP1813 -ComEA-related protein		-2.5
177	PP1816 -alcohol dehydrogenase zinc-containing		-2.7
178	PP1837 -conserved hypothetical protein		-2.6
179	PP1893 -acyl-CoA dehydrogenase putative		-4.8
180	PP1894 -glutathione S-transferase family protein		-2.3
181	PP1921 -hypothetical protein		-5.7
182	PP1922 -hypothetical protein		-2.5
183	PP1950 -conserved hypothetical protein		-2.7
184	PP2037 -aldolase putative		-10.3
185	PP2038 -long-chain-fatty-acid--CoA ligase putative		-5.3
186	PP2042 -conserved hypothetical protein		-2.4
187	PP2049 -alcohol dehydrogenase iron-containing		-3.4
188	PP2061 -hypothetical protein		-5.2
189	PP2082PPsA-phosphoenolpyruvate synthase		-2.7
190	PP2090 cobA-1-uroporphyrin-III C-methyltransferase		-2.8
191	PP2092 nasA-nitrate transporter		-2.4
192	PP2105 -conserved hypothetical protein		-2.3
193	PP2120 -methyl-accepting chemotaxis transducer		-2.5
194	PP2121 -lipoprotein putative		-8.6
195	PP2161 -conserved hypothetical protein		-8.2
196	PP2165 -response regulator		-2.6
197	PP2180 -aminotransferase class III		-3.9
198	PP2189 -conserved hypothetical protein		-2.3
199	PP2205 -copper resistance protein CopA family		-2.7
200	PP2284 -tail tubular protein B		-2.3
201	PP2316 -ABC transporter permease protein putative		-2.3
202	PP2323 -conserved domain protein		-4.9
203	PP2326 -universal stress protein family		-3.9
204	PP2327 cysB-transcriptional regulator CysB		-3.1
205	PP2335 -methylcitrate synthase putative		-2.9
206	PP2355 -response regulator		-2.5
207	PP2356 -phytochrome family protein putative		-2.4
208	PP2359 -type 1 pili subunit CsuA/B protein putative		-3.2
209	PP2377 -acetyltransferase Act putative		-2.9
210	PP2388 -transporter LysE family		-2.3
211	PP2390 -transcriptional regulator LysR family		-2.1
212	PP2396 -hypothetical protein		-5
213	PP2406 -shikimate 5-dehydrogenase		-5.8
214	PP2421 -acetyltransferase GNAT family		-2.6
215	PP2455 rbsA-ribose ABC transporter ATP-binding protein		-2.9
216	PP2457 rbsR-ribose operon repressor		-3.2
217	PP2460 -inosine-uridine preferring nucleoside hydrolase		-2.6
218	PP2481 -conserved hypothetical protein		-3.1
219	PP2503 -3-oxoacyl-(acyl-carrier-protein) reductase putative		-4.5
220	PP2504 dmpI-4-oxalocrotonate tautomerase		-4.7
221	PP2506 -hypothetical protein		-2.3
222	PP2526 -conserved hypothetical protein		-4.1
223	PP2528 metY-O-acetylhomoserine sulfhydrylase		-5.8
224	PP2536 -glutathione S-transferase family protein		-3.5
225	PP2548 -sugar MFS transporter putative		-3.1
226	PP2549 -conserved hypothetical protein		-2.9
227	PP2558 -outer membrane efflux protein putative		-2.9
228	PP2572 -hypothetical protein		-10.7
229	PP2573 -glyoxalase family protein		-3
230	PP2574 -transcriptional regulator LysR family		-2.1
231	PP2597 -hypothetical protein		-4.7
232	PP2598 -hypothetical protein		-3.4
233	PP2599 -chemotaxis sensory transducer family protein		-2.5
234	PP2600 -conserved hypothetical protein		-2.9
235	PP2635 -cellulose synthase putative		-2.5
236	PP2648 -universal stress protein family		-16
237	PP2672 -DNA-binding response regulator LuxR family		-5.9
238	PP2803 dhaT-1 3-propanediol dehydrogenase		-3.7
239	PP2875 -hypothetical protein		-2.1
240	PP2909 -conserved hypothetical protein		-3.4
241	PP2910 -conserved hypothetical protein		-2.2
242	PP2958 -glutaredoxin		-2.3
243	PP2988 -alcohol dehydrogenase zinc-containing		-2.7
244	PP3038 -pyocin R2_PP traC domain protein		-2.9
245	PP3064 gpX-pyocin R2_PP tail component protein		-7
246	PP3072 -ecotin		-3.2
247	PP3087 -excinuclease ABC A subunit putative		-4
248	PP3088 -conserved hypothetical protein		-8.3
249	PP3089 -conserved hypothetical protein		-12.2
250	PP3098 -conserved hypothetical protein		-2.1
251	PP3099 -conserved hypothetical protein		-3.2
252	PP3100 -conserved hypothetical protein		-3
253	PP3106 -conserved hypothetical protein		-2.2
254	PP3122 -CoA-transferase subunit A putative		-5.7
255	PP3124 -transporter short-chain fatty acid transporter family		-7
256	PP3128 -exopolysaccharide biosynthesis/transport protein putative		-2.9
257	PP3130 -hypothetical protein		-2.1
258	PP3216 -conserved hypothetical protein		-2.7
259	PP3218 -monooxygenase NtaA/SnaA/SoxA family		-2.8
260	PP3234 -heat shock protein HSP20 family		-6.7
261	PP3243 -acetyltransferase GNAT family		-2.3
262	PP3248 -Dyp-type peroxidase family protein		-2.3
263	PP3250 -transporter putative		-2.7
264	PP3252 -modification methylase HemK family		-8.6
265	PP3261 -conserved hypothetical protein		-3
266	PP3288 -universal stress protein family		-5.8
267	PP3309 -oxidoreductase molybdopterin-binding subunit		-2.7
268	PP3332 -cytochrome c-type protein		-6.3
269	PP3385 -conserved hypothetical protein		-2.5
270	PP3433 hpd-4-hydroxyphenylpyruvate dioxygenase	3.5	-4.8
271	PP3434 -hypothetical protein	2.1	-5.1
272	PP3445 -hypothetical protein		-3.1
273	PP3458 -long-chain-fatty-acid-CoA ligase putative		-4.6
274	PP3461 -hypothetical protein		-6.1
275	PP3480 -hypothetical protein		-2
276	PP3511 ilvE-branched-chain amino acid aminotransferase		-2.3
277	PP3533 -ornithine cyclodeaminase		-11
278	PP3539 -transcriptional regulator putative		-3.4
279	PP3541 -transporter MgtC family		-3.2
280	PP3558 -amino acid transporter periplasmic amino acid-binding protein putative		-5.8
281	PP3560 -transcriptional regulator LysR family		-3.3
282	PP3610 -hypothetical protein		-2.1
283	PP3632 -transcriptional regulator LysR family		-3.4
284	PP3633 argC-N-acetyl-gamma-glutamyl-phosphate reductase		-2.8
285	PP3656 -aromatic compound-specific porin putative		-2.7
286	PP3657 -nitrobenzoate reductase putative		-4.2
287	PP3663 -GGDEF domain protein		-3.4
288	PP3670 -membrane protein putative		-2.3
289	PP3676 -hypothetical protein		-3.3
290	PP3758 -response regulator/sensor histidine kinase		-4.4
291	PP3760 -chemotaxis protein methyltransferase CheR-like		-2.4
292	PP3765 -transcriptional regulator MvaT P16 subunit putative		-4.4
293	PP3771 -hypothetical protein		-2.2
294	PP3782 -hypothetical protein		-2.4
295	PP3823 -cytochrome c-type protein		-8.4
296	PP3944 nahG-salicylate hydroxylase		-2.6
297	PP3957 -choline/carnitine/betaine transporter family protein		-2.4
298	PP3959 -voltage-gated chloride channel family protein		-2.7
299	PP3968 -sensor histidine kinase		-2.6
300	PP3984 -ISPpu13 transposase Orf3		-2.5
301	PP4008 clpA-ATP-dependent Clp protease ATP-binding subunit ClpA		-2.6
302	PP4011 icd-isocitrate dehydrogenase NADP-dependent prokaryotic-type		-3.9
303	PP4034 -N-carbamoyl-beta-alanine amidohydrolase putative		-4.5
304	PP4038 -dihydroorotate dehydrogenase family protein		-6.8
305	PP4050 glgA-glycogen synthase		-5.3
306	PP4051 -alpha-amylase family protein		-8.8
307	PP4056 -conserved hypothetical protein		-3.4
308	PP4059 -trehalose synthase putative		-9.3
309	PP4064 ivd-isovaleryl-CoA dehydrogenase		-3.5
310	PP4065 -3-methylcrotonyl-CoA carboxylase beta subunit putative		-2.9
311	PP4067 -acetyl-CoA carboxylase biotin carboxylase putative		-2.6
312	PP4106 gabP-gamma-aminobutyrate transporter		-5
313	PP4116 aceA-isocitrate lyase		-4.1
314	PP4143 -conserved hypothetical protein		-2.1
315	PP4201 -electron transfer flavoprotein alpha subunit		-2.2
316	PP4225 -DNA-binding response regulator		-3.3
317	PP4228 -hypothetical protein		-4.8
318	PP4231 -xanthine dehydrogenase accessory factor putative		-2.4
319	PP4250 ccoN-1-cytochrome c oxidase cbb3-type subunit I		-7
320	PP4251 ccoO-1-cytochrome c oxidase cbb3-type subunit II		-4.2
321	PP4253 ccoP-1-cytochrome c oxidase cbb3-type subunit III		-6.3
322	PP4256 ccoO-2-cytochrome c oxidase cbb3-type subunit II		-5.4
323	PP4257 ccoQ-2-cytochrome c oxidase cbb3-type CcoQ subunit		-2.7
324	PP4267 recR-recombination protein RecR		-3.4
325	PP4273 -transcriptional regulator MerR family		-2.5
326	PP4274 ligA-DNA ligase NAD-dependent		-2.3
327	PP4275 zipA-cell division protein ZipA		-2.5
328	PP4291 -conserved hypothetical protein		-2.7
329	PP4314 -conserved hypothetical protein		-2.2
330	PP4328 -conserved hypothetical protein		-3.5
331	PP4363 -sensor histidine kinase/response regulator		-3.9
332	PP4401 bkdA1-2-oxoisovalerate dehydrogenase alpha subunit		-3.2
333	PP4403 bkdB-dihydrolipoamide acetyltransferase		-3.4
334	PP4421 -aminotransferase class III		-4.5
335	PP4425 -amino acid ABC transporter ATP-binding protein		-2.3
336	PP4426 -amino acid ABC transporter permease protein		-2.8
337	PP4428 -amino acid ABC transporter periplasmic amino acid-binding protein	2.1	-2.1
338	PP4490 phhA-phenylalanine-4-hydroxylase		-2.9
339	PP4513 -conserved hypothetical protein		-4
340	PP4566 -membrane protein putative		-2.2
341	PP4568 -membrane protein putative		-2.3
342	PP4571 cysK-cysteine synthase A		-2.4
343	PP4593 -conserved hypothetical protein		-8.8
344	PP4612 -FecR protein putative		-2.2
345	PP4621 hmgA-homogentisate 1 2-dioxygenase		-2.6
346	PP4623 -hypothetical protein		-2.4
347	PP4647 -transcriptional regulator LuxR family		-3.4
348	PP4648 -nucleotide methyltransferase putative		-3.2
349	PP4649 -conserved hypothetical protein		-4.6
350	PP4652 -membrane protein putative		-2.1
351	PP4666 mmsB-3-hydroxyisobutyrate dehydrogenase		-3.8
352	PP4817 -MaoC domain protein		-3.4
353	PP4840 cycA-D-serine/D-alanine/glycine transporter		-2.4
354	PP4847 -conserved hypothetical protein		-3.4
355	PP4851 -phosphate starvation-inducible protein PSIF precursor		-8.6
356	PP4855 -osmotically-inducible lipoprotein OsmE	2.5	-2.9
357	PP4856 -bacterioferritin putative		-3.7
358	PP4863 -branched-chain amino acid ABC transporter ATP-binding protein		-4.7
359	PP4879 -RNA methyltransferase TrmH family group 3		-2.4
360	PP4915 parE-DNA topoisomerase IV B subunit		-2.3
361	PP4923 -outer membrane efflux protein		-3
362	PP4947 putA-proline dehydrogenase/delta-1-pyrroline-5-carboxylate		-4.1
363	PP4949 -TldD/PmbA family protein		-3.6
364	PP4958 -conserved hypothetical protein		-2.2
365	PP4967 metK-S-adenosylmethionine synthetase		-2.6
366	PP4975 -long-chain acyl-CoA thioester hydrolase family protein		-3.2
367	PP4981 -conserved hypothetical protein		-2.7
368	PP5003 phaA-poly(3-hydroxyalkanoate) polymerase 1		-4.3
369	PP5032 hutH-histidine ammonia-lyase		-2.8
370	PP5038 -conserved hypothetical protein		-2.4
371	PP5082 pilN-type IV pili biogenesis protein PilN		-2.2
372	PP5100 -Ham1 protein		-2.3
373	PP5117 -hydrolase alpha/beta fold family		-5.8
374	PP5156 -conserved hypothetical protein		-3.8
375	PP5173 -RND efflux transporter		-4.4
376	PP5176 -hypothetical protein		-10.4
377	PP5179 potG-putrescine ABC transporter ATP-binding protein		-2.8
378	PP5180 potF-1-putrescine ABC transporter periplasmic putrescine-binding protein		-2.1
379	PP5181 potF-2-putrescine ABC transporter periplasmic putrescine-binding protein		-3.6
380	PP5193 gcvH-2-glycine cleavage system H protein		-3.1
381	PP5194 gcvT-2-glycine cleavage system T protein		-3.4
382	PP5206 -membrane fusion protein		-3.2
383	PP5217PPk-polyphosphate kinase		-2.6
384	PP5220 elbB-enhancing lycopene biosynthesis protein 2		-2.4
385	PP5247 -hypothetical protein		-2.6
386	PP5250 -porin putative		-3.9
387	PP5254 -hypothetical protein		-2.6
388	PP5258 -aldehyde dehydrogenase family protein		-11.9
389	PP5260 -conserved hypothetical protein		-2.9
390	PP5309 -transcriptional regulator LysR family		-4.6
391	PP5311 -conserved hypothetical protein		-2.6
392	PP5338 aspA-aspartate ammonia-lyase		-3.9
393	PP5341 -ABC transporter periplasmic polyamine-binding protein putative		-3.1
394	PP5343 -transcriptional regulator putative		-2.3
395	PP5344 -acetyltransferase GNAT family		-2.6
396	PP5351 zwf-3-glucose-6-phosphate 1-dehydrogenase		-2.2
397	PP5353 -conserved hypothetical protein		-2.3
398	PP5354 -conserved hypothetical protein		-3.3
399	PP5365 -cyclopropane-fatty-acyl-phospholipid synthase putative		-8.5
400	PP5390 -hypothetical protein		-4.1
401	PP5391 -hypothetical protein		-8.8
402	hypotheticalprotein-pWW0 12857-13948		-5.7
403	PP0042 -conserved hypothetical protein			-2.4
404	PP0154 -acetyl-CoA hydrolase/transferase family protein			-2.1
405	PP0539 -conserved hypothetical protein			-2.7
406	PP1214 -conserved hypothetical protein TIGR01033			-2.4
407	PP1296 estB-carboxylesterase			-3
408	PP1466 -long-chain acyl-CoA thioester hydrolase family protein			-2.1
409	PP1556 -conserved hypothetical protein			-2.2
410	PP1647 -conserved hypothetical protein			-2.2
411	PP1788 -hypothetical protein			-2.2
412	PP1808 pgi-1-glucose-6-phosphate isomerase			-2
413	PP1812 -hypothetical protein			-2.4
414	PP1827 -modification methylase HemK family			-2.9
415	PP2279 -head-to-tail joining protein			-2
416	PP2297 -integrative genetic elementPPu40 integrase			-2.2
417	PP2307 -conserved hypothetical protein			-2.4
418	PP2310 -methyl-accepting chemotaxis transducer			-2.2
419	PP2325 -ketopantoate reductase			-2.2
420	PP2354 -sensory box histidine kinase/response regulator			-2.8
421	PP2446 -hypothetical protein			-2.3
422	PP2539 -transcriptional regulator LysR family			-2
423	PP2552 -tyrosine decarboxylase putative			-2.5
424	PP2596 -ABC transporter permease/ATP-binding protein putative			-2.3
425	PP2604 -major facilitator family transporter			-3.5
426	PP2804 -hydrolase alpha/beta fold family			-2.7
427	PP2968 -membrane protein putative			-2.3
428	PP2991 -hypothetical protein			-3.3
429	PP3024 -hypothetical protein			-2.1
430	PP3151 -aldehyde dehydrogenase family protein			-2.6
431	PP3170 -transcriptional regulator LysR family			-2.7
432	PP3200 -conserved hypothetical protein			-3.3
433	PP3219 -alkansulfonate monooxygenase putative			-2.5
434	PP3225 -D-isomer specific 2-hydroxyacid dehydrogenase family			-2.2
435	PP3330 -outer membrane ferric siderophore receptor putative			-3.2
436	PP3370 -oxidoreductase aldo/keto reductase family			-2.9
437	PP3405 -conserved hypothetical protein			-2.1
438	PP3621 -isoquinoline 1-oxidoreductase alpha subunit putative			-2.6
439	PP3627 -hypothetical protein			-2.4
440	PP3631 -conserved hypothetical protein			-2
441	PP3681 -helicase putative			-2.2
442	PP3750 -transcriptional regulator GntR family			-2
443	PP3757 -response regulator			-2
444	PP4094 -conserved hypothetical protein			-2.4
445	PP4178 -dienelactone hydrolase family protein			-2.2
446	PP4218 -lipase/esterase family protein			-2
447	PP4367 fliH-flagellar assembly protein FliH			-2.2
448	PP4368 fliG-flagellar motor switch protein FliG			-3
449	PP4604 -membrane protein putative			-2.1
450	PP4605 -transcriptional regulator AraC family			-2.3
451	PP4614 -hypothetical protein			-2.3
452	PP4615 -conserved hypothetical protein			-2.9
453	PP4657 -metallopeptidase zinc binding			-2.1
454	PP4675 -membrane protein putative			-2.3
455	PP4686 -lipoprotein putative			-2.2
456	PP4703 -conserved hypothetical protein			-2.1
457	PP4728 grpE-heat shock protein GrpE			-2.3
458	PP4762 tesB-acyl-CoA thioesterase II			-2.6
459	PP4885 -hypothetical protein			-2.1
460	PP4888 -methyl-accepting chemotaxis transducer putative			-2.8
461	PP4968 -DNA ligase NAD-dependent putative			-2.4
462	PP5024 -amino acid ABC transporter periplasmic amino acid-binding protein			-2.3
463	PP5042 -conserved hypothetical protein			-2.1
464	PP5051 -conserved hypothetical protein			-2.4
465	PP5080 pilQ-type IV pili biogenesis protein PilQ			-3
466	PP5110 ftsE-cell division ABC transporter ATP-binding protein FtsE			-2.3
467	PP5210 -alcohol dehydrogenase zinc-containing			-2.6
468	PP5233 amtB-ammonium transporter			-7.3
469	PP5234 -nitrogen regulatory protein P-II			-7.4
470	PP5334 -conserved hypothetical protein			-2.7
471	PP5368 -major facilitator family transporter			-2.4
472	PP5377 -conserved hypothetical protein			-4.6
473	PP5378 -cytochrome c family protein			-6.4
474	PP5379 copB-copper resistance protein B			-8.1
475	PP5380 copA-copper resistance protein A			-2.4
476	PP5382 -hypothetical protein			-5.2
477	PP5383 copR-transcriptional activator CopR			-3.4
478	PP5385 -heavy metal RND efflux outer membrane protein CzcC family			-2.2
479	hypothetical protein-pWW0 17264-17719			-2.1
