# Supplementary material for: Genomic analysis reveals the major driving forces of bacterial life in the rhizosphere
Source: Genome Biol. 2007 Sep 4;8(9):R179. doi: 10.1186/gb-2007-8-9-r179 (PMC2375017; doi:10.1186/gb-2007-8-9-r179)
Supplement: Additional data file 2 — Rhizosphere induced genes after combined analysis applying Bonferroni P value correction. [file gb-2007-8-9-r179-S2.xls]

## Sheet: Hoja1
Rhizosphere induced genes after combined analysis applying Bonferroni P-value correction.
RHIZOSPHERE INDUCED GENES		fold change
1	PP0109 -membrane protein putative	7.7
2	PP0326 soxG-sarcosine oxidase gamma subunit	6
3	PP0373 -Pmp3 family protein	8.1
4	PP0700 -transmembrane sensor putative	30.7
5	PP1066 -sigma-54 dependent response regulator	17.6
6	PP1124 -conserved hypothetical protein	11.2
7	PP1271 -multidrug efflux MFS transporter putative	17.4
8	PP1403 bglX-periplasmic beta-glucosidase	2.6
9	PP1406 -hypothetical protein	15.6
10	PP1476 -conserved hypothetical protein	33.7
11	PP1874 -glutathione peroxidase	5.7
12	PP2076 -hypothetical protein	5.2
13	PP2127 -sensor histidine kinase	19.8
14	PP2153 -conserved hypothetical protein	8.8
15	PP2385 azlC-branched-chain amino acid transport protein AzlC	3.8
16	PP2669 -outer membrane protein putative	8
17	PP2694 -aldehyde dehydrogenase family protein	10.2
18	PP2746 -conserved hypothetical protein	13.6
19	PP2798 -oxidoreductase putative	27.1
20	PP2847 ureJ-urease accessory protein UreJ	24.6
21	PP2999 -glyoxalase family protein	12.9
22	PP3105 -hypothetical protein	6.6
23	PP3132 -polysaccharide transporter putative	3.2
24	PP3146 -oxidoreductase putative	11.5
25	PP3184 -hypothetical protein	4.6
26	PP3210 -ABC transporter permease protein	3.8
27	PP3223 -ABC transporter periplasmic binding protein	39.5
28	PP3281 -phenylacetic acid degradation protein PaaI putative	7.5
29	PP3352 -arylsulfatase putative	31.5
30	PP3499 -ISPpu14 transposase Orf1	20.5
31	PP3535 ggt-1-gamma-glutamyltransferase	2.2
32	PP3547 -oxidoreductase short chain dehydrogenase/reductase family	20.1
33	PP3746 glcE-glycolate oxidase subunit GlcE	3.5
34	PP3805 -conserved hypothetical protein	22.9
35	PP3923 -phosphoglycerate mutase family protein	3.8
36	PP3966 -ISPpu14 transposase Orf1	11.7
37	PP4295 -transcriptional regulator TetR family	7.7
38	PP4305 -periplasmic thiosulfate-binding protein	3.2
39	PP4331 -conserved hypothetical protein	5
40	PP4359 fliL-flagellar protein FliL	3.7
41	PP4391 flgB-flagellar basal-body rod protein FlgB	4.3
42	PP4437 -ISPpu14 transposase Orf1	4.3
43	PP4483 -basic amino acid ABC transporter ATP-binding protein	3.5
44	PP4508 -transcriptional regulator AraC family	3
45	PP4529 -conserved hypothetical protein	4.3
46	PP4588 -nitroreductase family protein	2.7
47	PP4782 thiD-phosphomethylpyrimidine kinase	6.5
48	PP4872 -conserved hypothetical protein	6.7
49	PP4959 -sensory box protein/response regulator	8.9
50	PP4987 -chemotaxis protein putative	5.9
51	PP5197 ubiF-2-octaprenyl-3-methyl-6-methoxy-1 4-benzoquinol hydroxylase	5.2
52	PP5297 -amino acid transporter putative	7.3
53	PP5321 phoR-sensory box histidine kinase PhoR	9.8
54	hypothetical protein-pWW0 14385-16067	21.5
55	hypotheticalprotein-pWW0 11798-12166	5.3
56	hypotheticalprotein-pWW0 c10663-10361	4
57	putative ligase-pWW0 7172-8122	32.5
