# Supplementary material for: Genomic analysis reveals the major driving forces of bacterial life in the rhizosphere
Source: Genome Biol. 2007 Sep 4;8(9):R179. doi: 10.1186/gb-2007-8-9-r179 (PMC2375017; doi:10.1186/gb-2007-8-9-r179)
Supplement: Additional data file 3 — Rhizosphere differentially expressed genes after combined analysis applying Benjamini and Hochberg P value adjustment. [file gb-2007-8-9-r179-S3.xls]

## Sheet: Hoja1
Rhizosphere differentially expressed genes after combined analysis applying Benjamini & Hochberg P-value adjustment.
INDUCED GENES		fold change
1	PP0007 -conserved hypothetical protein TIGR00278	2.6
2	PP0041 cadA-1-cadmium translocating P-type ATPase	52.4
3	PP0050 -conserved hypothetical protein	2.2
4	PP0109 -membrane protein putative	7.7
5	PP0110 cyoE-1-protoheme IX farnesyltransferase	19.1
6	PP0144 -metalloprotease insulinase family	2.9
7	PP0165 -GGDEF domain protein	2.3
8	PP0196 -ABC transporter ATP-binding protein putative	3.9
9	PP0200 -membrane protein putative	2.3
10	PP0230 tauD-alpha-ketoglutarate-dependent taurine dioxygenase	2.5
11	PP0233 tauA-taurine ABC transporter periplasmic taurine-binding	3.4
12	PP0236 ssuE-NADH-dependent FMN reductase	4.3
13	PP0237 ssuA-sulfonate ABC transporter periplasmic sulfonate-binding protein SsuA	3.6
14	PP0242 -transcriptional regulator TetR family	2.9
15	PP0274 -helix-turn-helix domain protein	3.1
16	PP0300 -metallopeptidase putative	5.4
17	PP0326 soxG-sarcosine oxidase gamma subunit	6
18	PP0360 modR-molybdate transport regulator	9.7
19	PP0362 bioB-biotin synthetase	2.3
20	PP0373 -Pmp3 family protein	8.1
21	PP0374 -hypothetical protein	5.1
22	PP0375 -prolyl oligopeptidase family protein	8.5
23	PP0389 rpsU-ribosomal protein S21	2.8
24	PP0394 -tRNA nucleotidyltransferase putative	2.8
25	PP0423 -conserved hypothetical protein	5.5
26	PP0433 -HesB/YadR/YfhF family protein	3.1
27	PP0443 rplK-ribosomal protein L11	2.1
28	PP0542 -ethanolamine ammonia-lyase light subunit putative	2.1
29	PP0670 -transporter bile acid/Na+ symporter family	6.2
30	PP0700 -transmembrane sensor putative	30.7
31	PP0774 pta-phosphate acetyltransferase	2.9
32	PP0784 -hypothetical protein	2.6
33	PP0788 -conserved hypothetical protein	2.1
34	PP0810 cyoups1-cyoups1 protein	2.2
36	PP0812 cyoA-cytochrome o ubiquinol oxidase subunit II	2.5
37	PP0818 -hypothetical protein	2.7
38	PP0841 -rrf2 family protein	3
39	PP0842 iscS-1-cysteine desulfurase	2.5
40	PP0843 iscU-iron-binding protein IscU	2.4
41	PP0846 hscA-heat shock protein HscA	2.3
42	PP0848 -conserved hypothetical protein	2.2
43	PP0849 ndk-nucleoside diphosphate kinase	3.2
44	PP0865 -RNA polymerase sigma-70 factor putative	4.2
45	PP0898 -hypothetical protein	12.8
46	PP0899 -ferredoxin reductase putative	2.1
47	PP0906 -multidrug efflux RND transporter putative	4.2
48	PP0910 -conserved hypothetical protein	6.6
49	PP0921 -Transcriptional regulator ArsR family	2.8
50	PP0956 -phosphatase YrbI family	2.8
51	PP0984 -conserved hypothetical protein	2.9
52	PP1007 -transmembrane sensor putative	4.6
53	PP1012 gltR-2-DNA-binding response regulator GltR	3.3
54	PP1015 -sugar ABC transporter periplasmic sugar-binding protein	3.2
55	PP1019 oprB-1-porin B	2.1
56	PP1026 -peptidase M23/M37 family	4.8
57	PP1037 purL-phosphoribosylformylglycinamidine synthase	2.1
58	PP1049 xcpT-1-type II secretion pathway protein XcpT	2.2
59	PP1055 gspN-type II secretion pathway protein GspN	2.2
60	PP1066 -sigma-54 dependent response regulator	17.6
61	PP1083 -bacterioferritin-associated ferredoxin putative	2.4
62	PP1106 -conserved hypothetical protein	14
63	PP1123 -conserved hypothetical protein	4.6
64	PP1124 -conserved hypothetical protein	11.2
65	PP1174 -hypothetical protein	2.1
66	PP1188 dctA-C4-dicarboxylate transport protein	2.1
67	PP1196 -hypothetical protein	2.2
68	PP1202 -membrane protein putative	2.4
69	PP1250 -group II intron-encoding maturase	2.8
70	PP1252 -group II intron-encoding maturase	2.3
71	PP1256 -ketoglutarate semialdehyde dehydrogenase	3.3
72	PP1271 -multidrug efflux MFS transporter putative	17.4
73	PP1272 -multidrug efflux MFS membrane fusion protein putative	3
74	PP1286 -alginate biosynthesis protein Alg44	7.9
75	PP1315 rplM-ribosomal protein L13	2.1
76	PP1331 ftsI-penicillin-binding protein 3	3
77	PP1367 purU-2-formyltetrahydrofolate deformylase	2
78	PP1387 ttgR-transcriptional regulator TtgR	2.4
79	PP1403 bglX-periplasmic beta-glucosidase	2.6
80	PP1406 -hypothetical protein	15.6
81	PP1476 -conserved hypothetical protein	33.7
82	PP1571 -conserved hypothetical protein	2.8
83	PP1572 -conserved hypothetical protein	2.4
84	PP1579 -conserved hypothetical protein	4.8
85	PP1627 -conserved hypothetical protein	2.2
86	PP1643 -conserved hypothetical protein	2
87	PP1680 -alpha-ribazole-5'-phosphate phosphatase	2.4
88	PP1691 -conserved hypothetical protein	5.6
89	PP1692 -hypothetical protein	2.9
90	PP1694 -conserved hypothetical protein	3.2
91	PP1722 -ABC transporter ATP-binding protein	3.1
92	PP1809 -hypothetical protein	3.6
93	PP1833 -conserved hypothetical protein	4.4
94	PP1834 -ankyrin domain protein	2.2
95	PP1868 -ATP-dependent RNA helicase DEAD box family	4
96	PP1874 -glutathione peroxidase	5.7
97	PP1911 rpmF-ribosomal protein L32	2.7
98	PP1918 -conserved hypothetical protein TIGR00247	2.5
99	PP1923 -hypothetical protein	2.1
100	PP1935 -transcriptional regulator Cro/CI family	2.3
101	PP1960 -hypothetical protein	2.1
102	PP1964 -deoxynucleotide monophosphate kinase putative	2.2
103	PP1984 -transcriptional regulator LysR family	5.7
104	PP2009 -1-aminocyclopropane-1-carboxylate deaminase putative	2.3
105	PP2018 -BNR domain protein	3.7
106	PP2026 -hypothetical protein	2.6
107	PP2044 -conserved hypothetical protein	5.8
108	PP2051 atoB-acetyl-CoA acetyltransferase	3.6
109	PP2054 -transcriptional regulator LysR family	2.1
110	PP2074 -transcriptional regulator LysR family	4
111	PP2076 -hypothetical protein	5.2
112	PP2078 -transcriptional regulator LysR family	2
113	PP2085 cmaX-cmaX protein	2.3
114	PP2088 sigX-RNA polymerase sigma factor SigX	2.3
115	PP2106 -ammonium transporter putative	2.3
116	PP2123 moeA-molybdopterin biosynthesis MoeA protein	2.9
117	PP2127 -sensor histidine kinase	19.8
118	PP2137 fadA-3-oxoacyl-CoA thiolase	2.8
119	PP2142 -cell division inhibitor-related protein	3.7
120	PP2143 lexA-1-LexA repressor	2.6
121	PP2153 -conserved hypothetical protein	8.8
122	PP2155 lolD-lipoprotein releasing system ATP-binding protein	3.7
123	PP2194 -transcriptional regulator LysR family	2.1
124	PP2201 -hydrolase alpha/beta fold family	2.8
125	PP2203 -conserved hypothetical protein	3.5
126	PP2212 -leucine-rich repeat domain protein	3.2
127	PP2219 -hypothetical protein	19.6
128	PP2259 -sigma-54 dependent transcriptional regulator	7.7
129	PP2333 -transcriptional regulator GntR family	2.5
130	PP2361 csuC-type 1 pili usher pathway chaperone CsuC	2.7
131	PP2364 -conserved hypothetical protein	3.5
132	PP2376 cti-esterified fatty acid cis/trans isomerase	2.7
133	PP2385 azlC-branched-chain amino acid transport protein AzlC	3.8
134	PP2425 -transcriptional regulator AraC family	2.1
135	PP2439 ahpC-alkyl hydroperoxide reductase C subunit	2.1
136	PP2447 -conserved hypothetical protein	8.5
137	PP2449 -hypothetical protein	2.9
138	PP2450 -conserved hypothetical protein	3
139	PP2476 -alcohol dehydrogenase zinc-containing	2
140	PP2517 -BenF-like porin	2.4
141	PP2547 -transcriptional regulator LysR family	26.2
142	PP2560 -transport protein HasD putative	23.3
143	PP2562 -conserved hypothetical protein	3.7
144	PP2565 -helicase putative	7.1
145	PP2585 -aldehyde dehydrogenase family protein	4.8
146	PP2593 -ferric siderophore ABC transporter permease protein	3.1
147	PP2606 -conserved hypothetical protein	9.3
148	PP2620 -conserved hypothetical protein	2.2
149	PP2633 -hypothetical protein	2.3
150	PP2658 -phosphate ABC transporter permease protein	2.4
151	PP2662 -conserved hypothetical protein	2.8
152	PP2666 -hypothetical protein	9.3
153	PP2669 -outer membrane protein putative	8
154	PP2670 -hypothetical protein	4.5
155	PP2680 -aldehyde dehydrogenase family protein	4.6
156	PP2688 -conserved hypothetical protein	2.2
157	PP2694 -aldehyde dehydrogenase family protein	10.2
158	PP2695 -transcriptional regulator LysR family	2.6
159	PP2703 -citrate MFS transporter putative	2.7
160	PP2706 -hypothetical protein	8
161	PP2715 arsH-arsH protein	3.2
162	PP2718 arsR-2-arsenic resistance transcriptional regulator	4
163	PP2720 -hypothetical protein	2.1
164	PP2742 -conserved hypothetical protein	2.3
165	PP2743 -acetyltransferase GNAT family	2.2
166	PP2744 -ribose-phosphate pyrophosphokinase family protein	2.2
167	PP2746 -conserved hypothetical protein	13.6
168	PP2764 msuE-NADH-dependent FMN reductase MsuE	13.2
169	PP2771 -sigma-54 dependent transcriptional regulator	2.3
170	PP2798 -oxidoreductase putative	27.1
171	PP2817 mexC-multidrug efflux RND membrane fusion protein MexC	3.7
172	PP2830 -major facilitator family transporter	2.1
173	PP2847 ureJ-urease accessory protein UreJ	24.6
174	PP2858 -conserved hypothetical protein	2.3
175	PP2900 -hypothetical protein	5.2
176	PP2932 -amidase family protein	2.8
177	PP2957 -acetyltransferase GNAT family	2.7
178	PP2984 -hypothetical protein	7.2
179	PP2985 -conserved hypothetical protein	2.1
180	PP2999 -glyoxalase family protein	12.9
181	PP3011 -hypothetical protein	2.2
182	PP3048 -hypothetical protein	2.3
183	PP3096 -conserved hypothetical protein	2.7
184	PP3105 -hypothetical protein	6.6
185	PP3116 lexA-2-LexA repressor	2.6
186	PP3125 -transcriptional regulator Cro/CI family	2.2
187	PP3132 -polysaccharide transporter putative	3.2
188	PP3134 -conserved domain protein	6.6
189	PP3142 -sugar transferase putative	12.5
190	PP3146 -oxidoreductase putative	11.5
191	PP3163 benC-benzoate dioxygenase ferredoxin reductase component	2.3
192	PP3169 -conserved hypothetical protein	5.1
193	PP3172 -group II intron-encoding maturase	2.8
194	PP3183 -SCO1/SenC family protein/cytochrome c	3.5
195	PP3184 -hypothetical protein	4.6
196	PP3193 -conserved hypothetical protein	2.2
197	PP3195 -conserved hypothetical protein	3
198	PP3209 -chlorohydrolase putative	3.1
199	PP3210 -ABC transporter permease protein	3.8
200	PP3223 -ABC transporter periplasmic binding protein	39.5
201	PP3235 -conserved domain protein	2.2
202	PP3237 -universal stress protein family	6.6
203	PP3239 -Tn4652 cointegrate resolution protein T putative	2.1
204	PP3258 -conserved hypothetical protein	57.1
205	PP3269 -conserved hypothetical protein	2.5
206	PP3281 -phenylacetic acid degradation protein PaaI putative	7.5
207	PP3343 nikB-nickel ABC transporter permease protein	2.4
208	PP3352 -arylsulfatase putative	31.5
209	PP3384 -conserved hypothetical protein	2.5
210	PP3406 -acetyltransferase GNAT family	2.3
211	PP3407 -hypothetical protein	4.4
212	PP3425 mexE-multidrug efflux RND membrane fusion protein MexE	2.2
213	PP3427 oprN-multidrug efflux RND outer membrane protein OprN	2.7
214	PP3448 -bacteriophage receptor protein putative	4
215	PP3489 -hypothetical protein	2.5
216	PP3499 -ISPpu14 transposase Orf1	20.5
217	PP3535 ggt-1-gamma-glutamyltransferase	2.2
218	PP3547 -oxidoreductase short chain dehydrogenase/reductase family	20.1
219	PP3571 -acetylornithine deacetylase putative	2.3
220	PP3580 -hypothetical protein	6.2
221	PP3583 -RND efflux transporter permease protein	3.2
222	PP3640 -transcriptional regulator AraC family	18
223	PP3691 -DNA helicase-related protein	7.9
224	PP3692 -hypothetical protein	4.9
225	PP3712 -conserved hypothetical protein	2.5
226	PP3722 -alanine racemase putative	6.1
227	PP3745 glcD-glycolate oxidase subunit GlcD	3.3
228	PP3746 glcE-glycolate oxidase subunit GlcE	3.5
229	PP3769 -hypothetical protein	2
230	PP3770 -conserved hypothetical protein	9.7
231	PP3786 -aminotransferase	3.6
232	PP3791 -site-specific recombinase phage integrase family	2.4
233	PP3802 -cation ABC transporter ATP-binding protein putative	11.3
234	PP3805 -conserved hypothetical protein	22.9
235	PP3820 -group II intron-encoding maturase	2.2
236	PP3850 -hypothetical protein	24.6
237	PP3857 -hypothetical protein	3
238	PP3868 -group II intron-encoding maturase	2.8
239	PP3911 -hypothetical protein	18
240	PP3914 -hypothetical protein	2.4
241	PP3922 -sohB protein peptidase U7 family	27.4
242	PP3923 -phosphoglycerate mutase family protein	3.8
243	PP3928 -conserved hypothetical protein	2.2
244	PP3945 -conserved hypothetical protein	3.3
245	PP3966 -ISPpu14 transposase Orf1	11.7
246	PP3967 -MutT/nudix family protein	6
247	PP3969 -response regulator	6.1
248	PP3979 -ISPpu14 transposase Orf1	16.8
249	PP3982 -hypothetical protein	2.1
250	PP4061 -hypothetical protein	2.5
251	PP4101 -acetyltransferase GNAT family	2.6
252	PP4104 -glutathione S-transferase family protein	4
253	PP4166 -hypothetical protein	2.5
254	PP4182 -hypothetical protein	2.4
255	PP4197 -transcriptional regulator GntR family	2.5
256	PP4209 -ABC export system membrane fusion protein	2.6
257	PP4232 -cytochrome c family protein	2.8
258	PP4242 -conserved domain protein	2.5
259	PP4262 ccoS-cytochrome oxidase maturation protein cbb3-type	3.3
260	PP4295 -transcriptional regulator TetR family	7.7
261	PP4305 -periplasmic thiosulfate-binding protein	3.2
262	PP4325 ccmC-heme ABC export system permease protein CcmC	4.5
263	PP4326 ccmB-heme ABC export system permease protein CcmB	2.2
264	PP4331 -conserved hypothetical protein	5
265	PP4335 motB-flagellar motor protein MotB	2.3
266	PP4347 -hypothetical protein	2.6
267	PP4359 fliL-flagellar protein FliL	3.7
268	PP4377 -flagellin FlaG putative	3.2
269	PP4391 flgB-flagellar basal-body rod protein FlgB	4.3
270	PP4404 lpdV-2-oxoisovalerate dehydrogenase lipoamide dehydrogenase	3.5
271	PP4418 -hypothetical protein	6.1
272	PP4437 -ISPpu14 transposase Orf1	4.3
273	PP4441 -ISPpu14 transposase Orf1	8.9
274	PP4483 -basic amino acid ABC transporter ATP-binding protein	3.5
275	PP4491 phhB-pterin-4-alpha-carbinolamine dehydratase	2.8
276	PP4508 -transcriptional regulator AraC family	3
277	PP4514 -conserved hypothetical protein	5.5
278	PP4529 -conserved hypothetical protein	4.3
279	PP4556 -conserved hypothetical protein	3.8
280	PP4588 -nitroreductase family protein	2.7
281	PP4622 -transcriptional regulator IclR family	3.6
282	PP4653 -transporter putative	2.6
283	PP4654 trmA-tRNA(uracil-5-)-methyltransferase	11
284	PP4697 pcnB-poly(A) polymerase	3.9
285	PP4704 -conserved hypothetical protein	8.3
286	PP4706 -conserved hypothetical protein	3.1
287	PP4715 tpiA-triosephosphate isomerase	2.2
288	PP4722 greA-transcription elongation factor GreA	3.6
289	PP4725 dapB-dihydrodipicolinate reductase	2.8
290	PP4756 -amino acid permease	2.6
291	PP4760 -alcohol dehydrogenase zinc-containing	5.2
292	PP4782 thiD-phosphomethylpyrimidine kinase	6.5
293	PP4783 thiE-thiamine-phosphate pyrophosphorylase	19.9
294	PP4785 -conserved hypothetical protein	3.4
295	PP4858 -conserved hypothetical protein	2.1
296	PP4872 -conserved hypothetical protein	6.7
297	PP4900 -iron-sulfur cluster-binding protein putative	2.7
298	PP4916 -conserved hypothetical protein	6.6
299	PP4959 -sensory box protein/response regulator	8.9
300	PP4963 pgk-phosphoglycerate kinase	24.4
301	PP4987 -chemotaxis protein putative	5.9
302	PP4994 -conserved hypothetical protein	2.7
303	PP5007 -polyhydroxyalkanoate granule-associated protein GA2	4.9
304	PP5015 hisE-phosphoribosyl-ATP pyrophosphatase	2.6
305	PP5033 hutU-urocanate hydratase	3.1
306	PP5045 thiI-thiamine biosynthesis protein ThiI	2.9
307	PP5054 -glutaredoxin	4.9
308	PP5076 gltB-glutamate synthase large subunit	3.4
309	PP5092 -NLP/P60 family protein	12.3
310	PP5104 -thiG protein putative	3.4
311	PP5108 rpoH-RNA polymerase sigma-32 factor	2.5
312	PP5133 -conserved hypothetical protein	14.8
313	PP5149 ilvA-2-threonine dehydratase biosynthetic	4.3
314	PP5152 -conserved hypothetical protein	3.4
315	PP5160 -conserved hypothetical protein	3
316	PP5166 -sigma-54 dependent transcriptional regulator	2.8
317	PP5172 -conserved hypothetical protein	2.5
318	PP5174 -efflux membrane fusion protein RND family	3.9
319	PP5178 potH-putrescine ABC transporter permease protein	10.1
320	PP5185 argA-N-acetylglutamate synthase	2.8
321	PP5197 ubiF-2-octaprenyl-3-methyl-6-methoxy-1 4-benzoquinol hydroxylase	5.2
322	PP5253 -arylesterase putative	7.1
323	PP5268 -transcriptional regulator Cro/CI family	3.4
324	PP5272 -conserved hypothetical protein	5.7
325	PP5275 -transcriptional regulator GntR family	4.7
326	PP5281 rpmG-ribosomal protein L33	2.3
327	PP5297 -amino acid transporter putative	7.3
328	PP5316 -hypothetical protein	3.1
329	PP5321 phoR-sensory box histidine kinase PhoR	9.8
330	PP5362 -conserved hypothetical protein	2.6
331	PP5398 -ISPpu14 transposase Orf1	40.9
332	arpR (KNT) - P. putida S12 multidrug resistance efflux system - putative regulator	7.5
333	hypothetical protein-pWW0 14385-16067	21.5
334	hypothetical protein-pWW0 25062-25484	3.1
335	hypothetical protein-pWW0 32638-32967	7.3
336	hypothetical protein-pWW0 8153-8428	100.6
337	hypothetical protein-pWW0 c59184-57028	7.4
338	hypothetical protein-pWW0 c61175-59727	8.7
339	hypotheticalprotein-pWW0 11798-12166	5.3
340	hypotheticalprotein-pWW0 c10663-10361	4
341	hypotheticalprotein-pWW0 c66769-66416	14.6
342	putative cointegrate resolution protein S-pWW0 30642-31613	3.4
343	putative cointegrate resolution protein T-pWW0 c30461-29463	3.6
344	putative ligase-pWW0 7172-8122	32.5
345	putative transmembrane protein-pWW0 c64187-63816	9.7
346	res-resolvase-pWW0 638-1273	2.4
347	tnpA-Tn4653 transposase-pWW0 89665-92631	16.1
348	ttgR(JLR)	5.2
349	xylR-pWW0	3.5
REPRESSED GENES		fold change
1	PP0152 -conserved hypothetical protein	-2.1
2	PP0194 algP-alginate regulatory protein AlgP	-2.8
3	PP0205 -oxidoreductase putative	-2.7
4	PP0282 -amino acid ABC transporter periplasmic amino acid-binding protein	-2.5
5	PP0339 aceE-pyruvate dehydrogenase E1 component	-2.4
6	PP0504 oprG-outer membrane protein OprG	-3.5
7	PP0529 xseB-exodeoxyribonuclease VII small subunit	-2.9
8	PP0530 ribB-3 4-dihydroxy-2-butanone 4-phosphate synthase	-2.3
9	PP0546 -sigma-54 dependent transcriptional regulator	-2.2
10	PP0640 -hypothetical protein	-2.2
11	PP0664 -homoserine dehydrogenase family protein	-2.3
12	PP0882 dppA-dipeptide ABC transporter periplasmic dipeptide-binding protein	-2.9
13	PP0914 -GGDEF domain protein	-2.1
14	PP0915 sodB-superoxide dismutase(Fe)	-2.3
15	PP0978 -conserved hypothetical protein	-2.1
16	PP0986 gcvT-1-glycine cleavage system T protein	-2.4
17	PP1122 -OmpA family protein	-2.9
18	PP1141 braC-branched-chain amino acid ABC transporter periplasmic amino-acid binding protein	-3.9
19	PP1149 -hypothetical protein	-2.8
20	PP1182 -sensor histidine kinase	-2.1
21	PP1206 oprD-porin D	-2.5
22	PP1296 estB-carboxylesterase	-2.1
23	PP1352 -conserved hypothetical protein	-2
24	PP1514 -conserved domain protein	-2.6
25	PP1519 -lipoprotein putative	-2.8
26	PP1762 -conserved hypothetical protein	-2.2
27	PP1791 -aldolase/synthase putative	-2.1
28	PP1794 -hypothetical protein	-2.2
29	PP1827 -modification methylase HemK family	-2.6
30	PP2059 -conserved hypothetical protein	-2.7
31	PP2161 -conserved hypothetical protein	-2.8
32	PP2180 -aminotransferase class III	-2
33	PP2279 -head-to-tail joining protein	-2.2
34	PP2292 -hypothetical protein	-3.3
35	PP2303 hupB-DNA-binding protein HU-beta	-2.6
36	PP2310 -methyl-accepting chemotaxis transducer	-2.3
37	PP2323 -conserved domain protein	-3.1
38	PP2327 cysB-transcriptional regulator CysB	-2
39	PP2354 -sensory box histidine kinase/response regulator	-2.1
40	PP2359 -type 1 pili subunit CsuA/B protein putative	-2.2
41	PP2362 csuD-type 1 pili usher protein CsuD	-2
42	PP3170 -transcriptional regulator LysR family	-2.1
43	PP3188 -hypothetical protein	-2.1
44	PP3245 -hypothetical protein	-2.2
45	PP3250 -transporter putative	-2.2
46	PP3319 -sensory box protein/GGDEF domain protein	-2.2
47	PP3480 -hypothetical protein	-2.2
48	PP3558 -amino acid transporter periplasmic amino acid-binding protein putative	-3.3
49	PP3657 -nitrobenzoate reductase putative	-2.1
50	PP3693 -transcriptional regulator MvaT P16 subunit putative	-2.2
51	PP3731 -transcriptional regulator TetR family	-2.3
52	PP3765 -transcriptional regulator MvaT P16 subunit putative	-2.2
53	PP3904 -hypothetical protein	-3.5
54	PP4047 -hypothetical protein	-2.1
55	PP4065 -3-methylcrotonyl-CoA carboxylase beta subunit putative	-2
56	PP4105 -conserved hypothetical protein	-2.7
57	PP4185 sucD-succinyl-CoA synthetase alpha subunit	-2.6
58	PP4194 gltA-citrate synthase	-2
59	PP4228 -hypothetical protein	-2.3
60	PP4250 ccoN-1-cytochrome c oxidase cbb3-type subunit I	-3.5
61	PP4253 ccoP-1-cytochrome c oxidase cbb3-type subunit III	-2.4
62	PP4355 fliP-flagellar biosynthetic protein FliP	-2.3
63	PP4447 -hypothetical protein	-3.7
64	PP4448 -conserved hypothetical protein	-3
65	PP4513 -conserved hypothetical protein	-2.1
66	PP4601 -transcriptional regulator LysR family	-3.3
67	PP4624 -hydrolase alpha/beta fold family	-2.7
68	PP4728 grpE-heat shock protein GrpE	-2.4
69	PP4851 -phosphate starvation-inducible protein PSIF precursor	-6.9
70	PP4870 -azurin	-2.6
71	PP4888 -methyl-accepting chemotaxis transducer putative	-2.3
72	PP4975 -long-chain acyl-CoA thioester hydrolase family protein	-2.1
73	PP5046 glnA-glutamine synthetase type I	-3.3
74	PP5048 ntrC-two-component response regulator NtrC	-2.3
75	PP5056 pgm-phosphoglyceromutase	-2
76	PP5072 -major facilitator family transporter	-2.5
77	PP5181 potF-2-putrescine ABC transporter periplasmic putrescine-binding protein	-2.3
78	PP5216PPx-exopolyphosphatase	-2.1
79	PP5232 -conserved hypothetical protein	-2.5
80	PP5309 -transcriptional regulator LysR family	-2.2
81	PP5319 -conserved hypothetical protein	-2.7
82	PP5338 aspA-aspartate ammonia-lyase	-2.8
83	PP5354 -conserved hypothetical protein	-2.1
84	PP5356 -long-chain acyl-CoA thioester hydrolase family protein	-2.4
85	PP5391 -hypothetical protein	-3.1
